# Supplementary material for: Redefining monetary policy rules: A threshold approach
Source: PLoS One. 2021 May 28;16(5):e0252316. doi: 10.1371/journal.pone.0252316 (PMC8162680; doi:10.1371/journal.pone.0252316)
Supplement: S1 File — (XLSX) [file pone.0252316.s002.xlsx]

## Sheet: Hoja1
Country	id	Time	i	Outputgap	Infgap
Austria	1	1999Q1	3.09073	-0.982687	-1.76667
Austria	1	1999Q2	2.63407	-1.02804	-1.76667
Austria	1	1999Q3	2.6994	-0.621414	-1.53333
Austria	1	1999Q4	3.4298	-1.14857	-0.833333
Austria	1	2000Q1	3.5423	-0.964015	-0.266667
Austria	1	2000Q2	4.263	-1.18839	-0.0666667
Austria	1	2000Q3	4.7376	-1.41359	0.0333333
Austria	1	2000Q4	5.02417	-1.1333	0.1
Austria	1	2001Q1	4.74503	-2.1175	0
Austria	1	2001Q2	4.59077	-2.08913	0.7
Austria	1	2001Q3	4.26783	-1.823	0.533333
Austria	1	2001Q4	3.4435	-1.65773	0
Austria	1	2002Q1	3.36223	-1.32156	-0.233333
Austria	1	2002Q2	3.446	-1.63544	-0.4
Austria	1	2002Q3	3.35733	-1.5781	-0.3
Austria	1	2002Q4	3.1088	-1.84112	-0.333333
Austria	1	2003Q1	2.6831	-1.87017	-0.266667
Austria	1	2003Q2	2.3619	-1.83444	-0.9
Austria	1	2003Q3	2.13923	-1.56402	-0.9
Austria	1	2003Q4	2.14963	-1.67374	-0.766667
Austria	1	2004Q1	2.06293	-0.729698	-0.566667
Austria	1	2004Q2	2.08247	-1.57966	0
Austria	1	2004Q3	2.1163	-1.28533	0.0333333
Austria	1	2004Q4	2.1636	-1.82831	0.366667
Austria	1	2005Q1	2.1403	-1.70318	0.366667
Austria	1	2005Q2	2.1246	-0.643172	0.0666667
Austria	1	2005Q3	2.13033	-1.45806	0.166667
Austria	1	2005Q4	2.34347	-1.08173	-0.233333
Austria	1	2006Q1	2.61157	-0.978311	-0.566667
Austria	1	2006Q2	2.8895	-1.36008	0.0333333
Austria	1	2006Q3	3.22137	-0.922566	-0.2
Austria	1	2006Q4	3.59447	-0.784197	-0.566667
Austria	1	2007Q1	3.82033	-1.24768	-0.233333
Austria	1	2007Q2	4.06483	-0.837928	-0.133333
Austria	1	2007Q3	4.5005	-1.72347	-0.0666667
Austria	1	2007Q4	4.72477	-1.30089	1.2
Austria	1	2008Q1	4.48	-0.62955	1.23333
Austria	1	2008Q2	4.86047	-2.52357	1.73333
Austria	1	2008Q3	4.9818	-2.56028	1.7
Austria	1	2008Q4	4.21467	-3.87069	0.266667
Austria	1	2009Q1	2.0117	-3.5288	-0.966667
Austria	1	2009Q2	1.31063	-2.89292	-1.9
Austria	1	2009Q3	0.8692	-1.6655	-2.06667
Austria	1	2009Q4	0.7219	-0.948764	-1.4
Austria	1	2010Q1	0.662133	-2.7924	-0.7
Austria	1	2010Q2	0.686267	-0.34381	-0.233333
Austria	1	2010Q3	0.874933	-1.04057	-0.333333
Austria	1	2010Q4	1.02047	-1.35308	0
Austria	1	2011Q1	1.09313	-0.541733	1
Austria	1	2011Q2	1.41163	-1.80081	1.7
Austria	1	2011Q3	1.56207	-1.98864	1.8
Austria	1	2011Q4	1.49557	-1.83671	1.66667
Austria	1	2012Q1	1.043	-1.12356	0.7
Austria	1	2012Q2	0.696033	-2.64747	0.233333
Austria	1	2012Q3	0.358567	-1.88897	0.4
Austria	1	2012Q4	0.195133	-2.07467	0.9
Austria	1	2013Q1	0.211467	-2.49356	0.6
Austria	1	2013Q2	0.2068	-1.48978	0.233333
Austria	1	2013Q3	0.2235	-1.77828	-0.0333333
Austria	1	2013Q4	0.2409	-1.51416	-0.333333
Austria	1	2014Q1	0.295133	-2.01333	-0.5
Austria	1	2014Q2	0.298567	-1.99915	-0.4
Austria	1	2014Q3	0.164567	-1.78232	-0.466667
Austria	1	2014Q4	0.0814667	-1.70898	-0.766667
Austria	1	2015Q1	0.0460333	-2.11048	-1.36667
Austria	1	2015Q2	-0.00653333	-1.3496	-1.03333
Austria	1	2015Q3	-0.0278	-1.50736	-1.1
Austria	1	2015Q4	-0.0891667	-1.91203	-1.23333
Austria	1	2016Q1	-0.186067	-1.19558	-0.966667
Austria	1	2016Q2	-0.2581	-1.57574	-1.4
Austria	1	2016Q3	-0.2981	-1.46837	-1.23333
Austria	1	2016Q4	-0.3125	-1.07341	-0.5
Austria	1	2017Q1	-0.3278	-1.60038	0.2
Austria	1	2017Q2	-0.329967	-1.15263	0.133333
Austria	1	2017Q3	-0.329633	-1.22793	0.2
Austria	1	2017Q4	-0.3288	-1.55914	0.366667
Austria	1	2018Q1	-0.3283	-1.2047	-0.0666667
Austria	1	2018Q2	-0.325233	-1.71875	0.133333
Austria	1	2018Q3	-0.3195	-1.64499	0.233333
Austria	1	2018Q4	-0.315333	-1.25694	0.133333
Austria	1	2019Q1	-0.308533	-1.48647	-0.4
Austria	1	2019Q2	-0.3171	-1.90481	-0.333333
Austria	1	2019Q3	-0.396733	-1.8793	-0.633333
Belgium	2	1999Q1	3.09073	-0.955115	-0.9
Belgium	2	1999Q2	2.63407	-0.631932	-1.13333
Belgium	2	1999Q3	2.6994	-0.546482	-1.03333
Belgium	2	1999Q4	3.4298	-0.815873	-0.3
Belgium	2	2000Q1	3.5423	-1.28895	-0.366667
Belgium	2	2000Q2	4.263	-1.28049	0.566667
Belgium	2	2000Q3	4.7376	-1.53633	1.06667
Belgium	2	2000Q4	5.02417	-1.02242	1.46667
Belgium	2	2001Q1	4.74503	-1.94362	0.466667
Belgium	2	2001Q2	4.59077	-1.98202	1.03333
Belgium	2	2001Q3	4.26783	-2.1906	0.366667
Belgium	2	2001Q4	3.4435	-2.09969	-0.1
Belgium	2	2002Q1	3.36223	-1.1404	0.533333
Belgium	2	2002Q2	3.446	-1.14415	-0.733333
Belgium	2	2002Q3	3.35733	-1.46461	-0.8
Belgium	2	2002Q4	3.1088	-1.62499	-0.8
Belgium	2	2003Q1	2.6831	-2.26469	-0.466667
Belgium	2	2003Q2	2.3619	-1.78628	-0.7
Belgium	2	2003Q3	2.13923	-1.59104	-0.4
Belgium	2	2003Q4	2.14963	-1.30329	-0.366667
Belgium	2	2004Q1	2.06293	-0.501478	-0.866667
Belgium	2	2004Q2	2.08247	-1.03971	0.0333333
Belgium	2	2004Q3	2.1163	-1.12688	-0.0666667
Belgium	2	2004Q4	2.1636	-1.64458	0.3
Belgium	2	2005Q1	2.1403	-1.47267	0.366667
Belgium	2	2005Q2	2.1246	-1.40098	0.5
Belgium	2	2005Q3	2.13033	-1.6045	0.833333
Belgium	2	2005Q4	2.34347	-1.23303	0.5
Belgium	2	2006Q1	2.61157	-1.38629	0.566667
Belgium	2	2006Q2	2.8895	-1.644	0.6
Belgium	2	2006Q3	3.22137	-1.11966	0.2
Belgium	2	2006Q4	3.59447	-0.864684	-0.0666667
Belgium	2	2007Q1	3.82033	-0.582741	-0.233333
Belgium	2	2007Q2	4.06483	-1.54324	-0.533333
Belgium	2	2007Q3	4.5005	-1.22798	-0.733333
Belgium	2	2007Q4	4.72477	-1.59423	0.733333
Belgium	2	2008Q1	4.48	-1.56708	1.83333
Belgium	2	2008Q2	4.86047	-1.93652	3
Belgium	2	2008Q3	4.9818	-2.58529	3.6
Belgium	2	2008Q4	4.21467	-4.16866	1.56667
Belgium	2	2009Q1	2.0117	-2.97317	-0.466667
Belgium	2	2009Q2	1.31063	-1.95219	-2.2
Belgium	2	2009Q3	0.8692	-0.736328	-3.13333
Belgium	2	2009Q4	0.7219	-1.19673	-2.2
Belgium	2	2010Q1	0.662133	-1.48193	-0.833333
Belgium	2	2010Q2	0.686267	-1.01474	0.4
Belgium	2	2010Q3	0.874933	-1.58391	0.566667
Belgium	2	2010Q4	1.02047	-1.4948	1.16667
Belgium	2	2011Q1	1.09313	-1.51867	1.43333
Belgium	2	2011Q2	1.41163	-1.79182	1.1
Belgium	2	2011Q3	1.56207	-1.71459	1.53333
Belgium	2	2011Q4	1.49557	-1.70837	1.3
Belgium	2	2012Q1	1.043	-1.78542	1.26667
Belgium	2	2012Q2	0.696033	-2.001	0.566667
Belgium	2	2012Q3	0.358567	-1.75586	0.4
Belgium	2	2012Q4	0.195133	-2.04591	0.333333
Belgium	2	2013Q1	0.211467	-2.27561	-0.533333
Belgium	2	2013Q2	0.2068	-1.41621	-0.666667
Belgium	2	2013Q3	0.2235	-1.68939	-0.766667
Belgium	2	2013Q4	0.2409	-1.78166	-1.06667
Belgium	2	2014Q1	0.295133	-1.56922	-1.1
Belgium	2	2014Q2	0.298567	-1.73574	-1.3
Belgium	2	2014Q3	0.164567	-1.3106	-1.63333
Belgium	2	2014Q4	0.0814667	-1.47941	-2
Belgium	2	2015Q1	0.0460333	-1.48308	-2.36667
Belgium	2	2015Q2	-0.00653333	-1.33107	-1.3
Belgium	2	2015Q3	-0.0278	-1.81083	-1.13333
Belgium	2	2015Q4	-0.0891667	-1.58309	-0.633333
Belgium	2	2016Q1	-0.186067	-1.82152	-0.5
Belgium	2	2016Q2	-0.2581	-1.32927	-0.366667
Belgium	2	2016Q3	-0.2981	-1.76246	-0.0666667
Belgium	2	2016Q4	-0.3125	-1.48733	-0.0666667
Belgium	2	2017Q1	-0.3278	-1.22505	0.966667
Belgium	2	2017Q2	-0.329967	-1.68122	0.0333333
Belgium	2	2017Q3	-0.329633	-1.87363	-0.0666667
Belgium	2	2017Q4	-0.3288	-1.18709	0
Belgium	2	2018Q1	-0.3283	-1.78921	-0.4
Belgium	2	2018Q2	-0.325233	-1.7226	0.166667
Belgium	2	2018Q3	-0.3195	-1.83878	0.7
Belgium	2	2018Q4	-0.315333	-1.20069	0.766667
Belgium	2	2019Q1	-0.308533	-1.96099	0
Belgium	2	2019Q2	-0.3171	-1.66171	-0.333333
Belgium	2	2019Q3	-0.396733	-1.5797	-1.1
Cyprus	3	1999Q1	6.33	-6.62728	-0.9
Cyprus	3	1999Q2	6.37667	7.12756	-1.5
Cyprus	3	1999Q3	6.15333	1.62987	-1.66667
Cyprus	3	1999Q4	6.19	-1.38095	0.6
Cyprus	3	2000Q1	6.09667	-3.37845	2.76667
Cyprus	3	2000Q2	6.52	8.25783	3.7
Cyprus	3	2000Q3	6.55667	-3.69382	2.96667
Cyprus	3	2000Q4	6.56667	-2.37156	2.03333
Cyprus	3	2001Q1	6.58667	-4.02559	-0.0333333
Cyprus	3	2001Q2	6.52333	8.38215	0.166667
Cyprus	3	2001Q3	5.86	-0.258841	-0.366667
Cyprus	3	2001Q4	4.74667	-3.72465	0.2
Cyprus	3	2002Q1	4.3	-6.11848	0.166667
Cyprus	3	2002Q2	4.39667	5.04965	0.233333
Cyprus	3	2002Q3	4.47667	-1.60138	1.76667
Cyprus	3	2002Q4	4.43667	1.83909	0.966667
Cyprus	3	2003Q1	4.05333	-6.20906	3.23333
Cyprus	3	2003Q2	3.89333	3.2352	2.76667
Cyprus	3	2003Q3	3.84667	-1.1505	0.766667
Cyprus	3	2003Q4	3.81	4.66418	1.23333
Cyprus	3	2004Q1	3.82667	-6.65089	-1
Cyprus	3	2004Q2	4.8	2.26956	-0.766667
Cyprus	3	2004Q3	5.18	3.00337	0.5
Cyprus	3	2004Q4	5.14667	0.559736	0.8
Cyprus	3	2005Q1	5.08333	-5.94927	0.533333
Cyprus	3	2005Q2	4.55667	4.10938	0.1
Cyprus	3	2005Q3	3.85667	1.43962	-0.366667
Cyprus	3	2005Q4	3.52333	-1.45526	-0.133333
Cyprus	3	2006Q1	3.28333	-3.49185	0.3
Cyprus	3	2006Q2	3.21	4.43572	0.533333
Cyprus	3	2006Q3	3.26667	-0.0261063	0.633333
Cyprus	3	2006Q4	3.72667	-1.63015	-0.5
Cyprus	3	2007Q1	3.88667	-2.73936	-0.666667
Cyprus	3	2007Q2	3.99	4.08186	-0.266667
Cyprus	3	2007Q3	4.26333	0.254187	0.3
Cyprus	3	2007Q4	4.46	-1.11109	1.2
Cyprus	3	2008Q1	3.19	-2.39208	2.4
Cyprus	3	2008Q2	3.19	4.4218	2.7
Cyprus	3	2008Q3	3.19	-0.217143	3.13333
Cyprus	3	2008Q4	3.19	-4.48249	1.23333
Cyprus	3	2009Q1	3.0197	-8.09417	-1.2
Cyprus	3	2009Q2	2.529	2.46094	-1.6
Cyprus	3	2009Q3	2.48933	-1.20183	-2.96667
Cyprus	3	2009Q4	2.4099	-0.77411	-1.5
Cyprus	3	2010Q1	2.40317	-5.19389	0.5
Cyprus	3	2010Q2	2.36247	3.01264	0.133333
Cyprus	3	2010Q3	2.4045	-0.113285	1.23333
Cyprus	3	2010Q4	2.4376	-1.65267	0.266667
Cyprus	3	2011Q1	2.45393	-6.53393	1.1
Cyprus	3	2011Q2	2.437	3.51234	2.03333
Cyprus	3	2011Q3	2.4085	-2.23575	0.933333
Cyprus	3	2011Q4	2.40873	-0.666293	1.83333
Cyprus	3	2012Q1	2.49857	-8.82582	1.23333
Cyprus	3	2012Q2	2.68977	2.03198	1.36667
Cyprus	3	2012Q3	2.7086	-1.4373	1.96667
Cyprus	3	2012Q4	2.73297	-2.89204	-0.2
Cyprus	3	2013Q1	2.6819	-13.8441	-0.3
Cyprus	3	2013Q2	2.20237	5.72247	-1.66667
Cyprus	3	2013Q3	1.94517	-3.14168	-1.63333
Cyprus	3	2013Q4	1.85803	-4.95034	-2.86667
Cyprus	3	2014Q1	1.703	-8.38766	-3.26667
Cyprus	3	2014Q2	1.7145	3.61951	-2.16667
Cyprus	3	2014Q3	1.5444	-0.0448259	-1.43333
Cyprus	3	2014Q4	1.49983	-5.21172	-2.23333
Cyprus	3	2015Q1	1.27517	-5.58754	-2.96667
Cyprus	3	2015Q2	0.8821	5.22725	-3.83333
Cyprus	3	2015Q3	0.859133	-0.123539	-4.06667
Cyprus	3	2015Q4	0.840167	-2.19446	-3.3
Cyprus	3	2016Q1	0.843833	-6.09816	-3.83333
Cyprus	3	2016Q2	0.805833	5.68827	-4
Cyprus	3	2016Q3	0.7546	1.32591	-2.46667
Cyprus	3	2016Q4	0.762833	-1.46865	-2.56667
Cyprus	3	2017Q1	0.756867	-6.5385	-0.8
Cyprus	3	2017Q2	0.783533	5.68935	-0.7
Cyprus	3	2017Q3	0.763133	0.967683	-1.83333
Cyprus	3	2017Q4	0.681733	-2.96007	-1.93333
Cyprus	3	2018Q1	0.634033	-5.1281	-2.76667
Cyprus	3	2018Q2	0.554167	7.41808	-1.2
Cyprus	3	2018Q3	0.4226	-2.60419	-0.4
Cyprus	3	2018Q4	0.406133	-4.01205	-0.5
Cyprus	3	2019Q1	0.3066	-4.45687	-0.666667
Cyprus	3	2019Q2	0.3066	6.3372	-1.43333
Cyprus	3	2019Q3	0.3066	-0.308502	-1.93333
Estonia	4	1999Q1	12.7067	-2.77431	1.86667
Estonia	4	1999Q2	6.86667	-1.04541	1.03333
Estonia	4	1999Q3	6.33	-1.14889	0.4
Estonia	4	1999Q4	5.41333	0.792403	1.1
Estonia	4	2000Q1	5.2	2.24626	1.03333
Estonia	4	2000Q2	5.49667	-0.31661	0.966667
Estonia	4	2000Q3	5.88	-0.667427	2.36667
Estonia	4	2000Q4	6.13667	0.05259	3.36667
Estonia	4	2001Q1	5.98333	-1.38316	3.76667
Estonia	4	2001Q2	5.62	-0.469261	4.6
Estonia	4	2001Q3	5.3	0.432912	3.8
Estonia	4	2001Q4	4.35	-0.748343	2.4
Estonia	4	2002Q1	3.97	-0.925709	2.4
Estonia	4	2002Q2	3.94333	0.801544	2.13333
Estonia	4	2002Q3	3.88333	-0.188736	0.9
Estonia	4	2002Q4	3.72333	-1.09277	0.933333
Estonia	4	2003Q1	3.40333	0.343893	0.3
Estonia	4	2003Q2	3.02667	0.278787	-1.2
Estonia	4	2003Q3	2.61	-1.06061	-0.733333
Estonia	4	2003Q4	2.61	0.631198	-0.8
Estonia	4	2004Q1	2.61333	0.256871	-1.33333
Estonia	4	2004Q2	2.55	-2.61502	1.2
Estonia	4	2004Q3	2.41	0.1988	1.9
Estonia	4	2004Q4	2.41	0.089954	2.43333
Estonia	4	2005Q1	2.4	-0.233532	2.53333
Estonia	4	2005Q2	2.37667	1.91772	1.56667
Estonia	4	2005Q3	2.32667	0.417208	2.33333
Estonia	4	2005Q4	2.41	0.274015	2.06667
Estonia	4	2006Q1	2.7	0.286129	2.4
Estonia	4	2006Q2	2.96333	0.09374	2.43333
Estonia	4	2006Q3	3.3	0.260022	2.43333
Estonia	4	2006Q4	3.68	0.525859	2.5
Estonia	4	2007Q1	3.96667	1.27115	3.06667
Estonia	4	2007Q2	4.61667	-1.57357	3.83333
Estonia	4	2007Q3	4.96	-1.8209	4.7
Estonia	4	2007Q4	5.93667	-2.65562	7.23333
Estonia	4	2008Q1	6.66667	-4.14733	9.33333
Estonia	4	2008Q2	6.37667	-1.02013	9.5
Estonia	4	2008Q3	6.35333	-1.86161	9.03333
Estonia	4	2008Q4	7.26	-13.7571	6.7
Estonia	4	2009Q1	7.09667	-4.60094	1.7
Estonia	4	2009Q2	6.32667	-5.30852	-1.76667
Estonia	4	2009Q3	5.86333	-3.88264	-2.93333
Estonia	4	2009Q4	4.42	-1.4866	-4.03333
Estonia	4	2010Q1	2.24	-0.554543	-1.96667
Estonia	4	2010Q2	1.64333	-0.668229	0.9
Estonia	4	2010Q3	1.28333	-0.466519	1.1
Estonia	4	2010Q4	1.11333	0.171992	2.96667
Estonia	4	2011Q1	1.09313	0.078596	3.23333
Estonia	4	2011Q2	1.41163	-0.046877	3.26667
Estonia	4	2011Q3	1.56207	-0.370271	3.43333
Estonia	4	2011Q4	1.49557	-2.02337	2.4
Estonia	4	2012Q1	1.043	-1.43668	2.6
Estonia	4	2012Q2	0.696033	-0.848556	2.26667
Estonia	4	2012Q3	0.358567	-1.5438	2.13333
Estonia	4	2012Q4	0.195133	-1.15235	1.86667
Estonia	4	2013Q1	0.211467	-1.57338	1.83333
Estonia	4	2013Q2	0.2068	-2.23209	1.7
Estonia	4	2013Q3	0.2235	-2.27521	1.4
Estonia	4	2013Q4	0.2409	-2.02241	0.1
Estonia	4	2014Q1	0.295133	-0.4064	-0.866667
Estonia	4	2014Q2	0.298567	-1.54921	-1.43333
Estonia	4	2014Q3	0.164567	-0.72652	-2
Estonia	4	2014Q4	0.0814667	-0.543285	-1.8
Estonia	4	2015Q1	0.0460333	-3.11627	-2.23333
Estonia	4	2015Q2	-0.00653333	-0.304683	-1.6
Estonia	4	2015Q3	-0.0278	-1.26123	-2
Estonia	4	2015Q4	-0.0891667	-2.44495	-1.9
Estonia	4	2016Q1	-0.186067	-0.921555	-1.66667
Estonia	4	2016Q2	-0.2581	-1.94065	-1.86667
Estonia	4	2016Q3	-0.2981	-0.681583	-0.8
Estonia	4	2016Q4	-0.3125	-0.266394	-0.4
Estonia	4	2017Q1	-0.3278	-0.301089	1.06667
Estonia	4	2017Q2	-0.329967	-0.47074	1.4
Estonia	4	2017Q3	-0.329633	-1.34451	2
Estonia	4	2017Q4	-0.3288	-0.783259	2.1
Estonia	4	2018Q1	-0.3283	-0.730702	1.23333
Estonia	4	2018Q2	-0.325233	-0.810228	1.3
Estonia	4	2018Q3	-0.3195	-0.842783	1.43333
Estonia	4	2018Q4	-0.315333	-0.753389	1.66667
Estonia	4	2019Q1	-0.308533	-0.99797	0.3
Estonia	4	2019Q2	-0.3171	-1.22403	0.966667
Estonia	4	2019Q3	-0.396733	-0.996382	0.1
Finland	5	1999Q1	3.09073	-1.29837	-1.23333
Finland	5	1999Q2	2.63407	-1.10535	-0.7
Finland	5	1999Q3	2.6994	-1.73399	-0.633333
Finland	5	1999Q4	3.4298	-0.485864	-0.1
Finland	5	2000Q1	3.5423	1.04118	0.733333
Finland	5	2000Q2	4.263	-1.90264	0.766667
Finland	5	2000Q3	4.7376	-0.4387	1.06667
Finland	5	2000Q4	5.02417	-0.855847	1.2
Finland	5	2001Q1	4.74503	-1.0133	0.7
Finland	5	2001Q2	4.59077	-2.40711	1.06667
Finland	5	2001Q3	4.26783	-1.34597	0.633333
Finland	5	2001Q4	3.4435	-2.28305	0.3
Finland	5	2002Q1	3.36223	-1.42242	0.666667
Finland	5	2002Q2	3.446	-0.58398	-0.0666667
Finland	5	2002Q3	3.35733	-2.29764	-0.3
Finland	5	2002Q4	3.1088	-1.20878	-0.3
Finland	5	2003Q1	2.6831	-2.8115	-0.233333
Finland	5	2003Q2	2.3619	-0.492389	-0.8
Finland	5	2003Q3	2.13923	-0.402373	-0.833333
Finland	5	2003Q4	2.14963	-1.66573	-0.933333
Finland	5	2004Q1	2.06293	-1.29848	-1.76667
Finland	5	2004Q2	2.08247	-0.753524	-2.2
Finland	5	2004Q3	2.1163	-1.2199	-1.8
Finland	5	2004Q4	2.1636	-0.061423	-1.7
Finland	5	2005Q1	2.1403	-2.10528	-1.73333
Finland	5	2005Q2	2.1246	-1.51566	-1.03333
Finland	5	2005Q3	2.13033	-1.49345	-0.966667
Finland	5	2005Q4	2.34347	-1.59147	-1.1
Finland	5	2006Q1	2.61157	0.660092	-0.766667
Finland	5	2006Q2	2.8895	-2.08616	-0.433333
Finland	5	2006Q3	3.22137	-1.09026	-0.866667
Finland	5	2006Q4	3.59447	-0.978829	-0.833333
Finland	5	2007Q1	3.82033	0.114746	-0.633333
Finland	5	2007Q2	4.06483	-0.771926	-0.6
Finland	5	2007Q3	4.5005	-0.975041	-0.466667
Finland	5	2007Q4	4.72477	-0.209838	-0.0333333
Finland	5	2008Q1	4.48	-2.44166	1.43333
Finland	5	2008Q2	4.86047	-2.15986	1.9
Finland	5	2008Q3	4.9818	-2.78858	2.53333
Finland	5	2008Q4	4.21467	-3.5897	1.76667
Finland	5	2009Q1	2.0117	-8.59273	0.4
Finland	5	2009Q2	1.31063	-2.15143	-0.266667
Finland	5	2009Q3	0.8692	-1.54062	-0.8
Finland	5	2009Q4	0.7219	-2.29537	-0.766667
Finland	5	2010Q1	0.662133	-1.41189	-0.533333
Finland	5	2010Q2	0.686267	0.607007	-0.566667
Finland	5	2010Q3	0.874933	-1.67895	-0.666667
Finland	5	2010Q4	1.02047	-0.084096	0.533333
Finland	5	2011Q1	1.09313	-1.69431	1.36667
Finland	5	2011Q2	1.41163	-2.29439	1.4
Finland	5	2011Q3	1.56207	-1.67355	1.56667
Finland	5	2011Q4	1.49557	-1.77617	1
Finland	5	2012Q1	1.043	-2.12201	0.966667
Finland	5	2012Q2	0.696033	-3.75159	1
Finland	5	2012Q3	0.358567	-2.24656	1.26667
Finland	5	2012Q4	0.195133	-2.38871	1.36667
Finland	5	2013Q1	0.211467	-1.90881	0.5
Finland	5	2013Q2	0.2068	-1.92584	0.4
Finland	5	2013Q3	0.2235	-2.00423	0.133333
Finland	5	2013Q4	0.2409	-2.75591	-0.2
Finland	5	2014Q1	0.295133	-1.90186	-0.4
Finland	5	2014Q2	0.298567	-2.29627	-0.866667
Finland	5	2014Q3	0.164567	-1.30309	-0.766667
Finland	5	2014Q4	0.0814667	-2.14224	-1.03333
Finland	5	2015Q1	0.0460333	-2.48898	-2.06667
Finland	5	2015Q2	-0.00653333	-1.15611	-1.96667
Finland	5	2015Q3	-0.0278	-1.75001	-2.33333
Finland	5	2015Q4	-0.0891667	-1.49282	-2.23333
Finland	5	2016Q1	-0.186067	-1.46804	-2.03333
Finland	5	2016Q2	-0.2581	-0.987723	-1.7
Finland	5	2016Q3	-0.2981	-1.23598	-1.5
Finland	5	2016Q4	-0.3125	-1.15547	-1.23333
Finland	5	2017Q1	-0.3278	-1.16458	-0.933333
Finland	5	2017Q2	-0.329967	-1.44026	-1.06667
Finland	5	2017Q3	-0.329633	-1.58404	-1.26667
Finland	5	2017Q4	-0.3288	-0.849333	-1.36667
Finland	5	2018Q1	-0.3283	-1.53903	-1.23333
Finland	5	2018Q2	-0.325233	-1.95864	-1
Finland	5	2018Q3	-0.3195	-2.09252	-0.6
Finland	5	2018Q4	-0.315333	-1.95665	-0.533333
Finland	5	2019Q1	-0.308533	-1.43279	-0.8
Finland	5	2019Q2	-0.3171	-1.15203	-0.7
Finland	5	2019Q3	-0.396733	-1.26985	-0.933333
France	6	1999Q1	3.09073	-1.47493	-1.66667
France	6	1999Q2	2.63407	-1.17131	-1.6
France	6	1999Q3	2.6994	-0.799362	-1.5
France	6	1999Q4	3.4298	-0.640553	-1
France	6	2000Q1	3.5423	-1.05313	-0.433333
France	6	2000Q2	4.263	-1.05802	-0.466667
France	6	2000Q3	4.7376	-1.34892	0.0666667
France	6	2000Q4	5.02417	-1.19125	0.0666667
France	6	2001Q1	4.74503	-1.44977	-0.566667
France	6	2001Q2	4.59077	-1.88146	0.2
France	6	2001Q3	4.26783	-1.62328	-0.0666667
France	6	2001Q4	3.4435	-1.97191	-0.466667
France	6	2002Q1	3.36223	-1.72921	0.266667
France	6	2002Q2	3.446	-1.46138	-0.3
France	6	2002Q3	3.35733	-1.63781	-0.266667
France	6	2002Q4	3.1088	-1.95698	0.0666667
France	6	2003Q1	2.6831	-1.88308	0.333333
France	6	2003Q2	2.3619	-2.21221	-0.0666667
France	6	2003Q3	2.13923	-1.31221	0.0666667
France	6	2003Q4	2.14963	-1.22741	0.4
France	6	2004Q1	2.06293	-1.13199	0
France	6	2004Q2	2.08247	-1.33854	0.633333
France	6	2004Q3	2.1163	-1.64932	0.466667
France	6	2004Q4	2.1636	-1.26274	0.233333
France	6	2005Q1	2.1403	-1.75693	-0.133333
France	6	2005Q2	2.1246	-1.81458	-0.166667
France	6	2005Q3	2.13033	-1.50661	0.0333333
France	6	2005Q4	2.34347	-1.27444	-0.133333
France	6	2006Q1	2.61157	-1.18814	-0.0333333
France	6	2006Q2	2.8895	-0.989279	0.166667
France	6	2006Q3	3.22137	-2.00944	-0.0666667
France	6	2006Q4	3.59447	-1.25183	-0.5
France	6	2007Q1	3.82033	-1.21913	-0.733333
France	6	2007Q2	4.06483	-1.23719	-0.733333
France	6	2007Q3	4.5005	-1.64301	-0.633333
France	6	2007Q4	4.72477	-1.7778	0.5
France	6	2008Q1	4.48	-1.56155	1.3
France	6	2008Q2	4.86047	-2.43825	1.7
France	6	2008Q3	4.9818	-2.32569	1.63333
France	6	2008Q4	4.21467	-3.42457	0.0333333
France	6	2009Q1	2.0117	-3.65778	-1.26667
France	6	2009Q2	1.31063	-2.07992	-2.26667
France	6	2009Q3	0.8692	-1.82183	-2.46667
France	6	2009Q4	0.7219	-1.30835	-1.56667
France	6	2010Q1	0.662133	-1.63202	-0.566667
France	6	2010Q2	0.686267	-1.4652	-0.166667
France	6	2010Q3	0.874933	-1.40348	-0.233333
France	6	2010Q4	1.02047	-1.30377	-0.133333
France	6	2011Q1	1.09313	-0.972566	0
France	6	2011Q2	1.41163	-1.92303	0.233333
France	6	2011Q3	1.56207	-1.76072	0.3
France	6	2011Q4	1.49557	-1.73344	0.633333
France	6	2012Q1	1.043	-1.93254	0.566667
France	6	2012Q2	0.696033	-2.16163	0.333333
France	6	2012Q3	0.358567	-1.79914	0.266667
France	6	2012Q4	0.195133	-2.07323	-0.266667
France	6	2013Q1	0.211467	-2.04571	-0.766667
France	6	2013Q2	0.2068	-1.30608	-1.1
France	6	2013Q3	0.2235	-1.99043	-0.933333
France	6	2013Q4	0.2409	-1.54625	-1.23333
France	6	2014Q1	0.295133	-1.92939	-1.1
France	6	2014Q2	0.298567	-1.82863	-1.26667
France	6	2014Q3	0.164567	-1.511	-1.5
France	6	2014Q4	0.0814667	-1.91506	-1.66667
France	6	2015Q1	0.0460333	-1.55085	-2.23333
France	6	2015Q2	-0.00653333	-2.04372	-1.76667
France	6	2015Q3	-0.0278	-1.56152	-1.86667
France	6	2015Q4	-0.0891667	-1.79752	-1.8
France	6	2016Q1	-0.186067	-1.37673	-1.96667
France	6	2016Q2	-0.2581	-2.29084	-1.9
France	6	2016Q3	-0.2981	-1.74998	-1.56667
France	6	2016Q4	-0.3125	-1.3931	-1.33333
France	6	2017Q1	-0.3278	-1.20124	-0.533333
France	6	2017Q2	-0.329967	-1.31399	-0.966667
France	6	2017Q3	-0.329633	-1.2951	-1.03333
France	6	2017Q4	-0.3288	-1.25464	-0.8
France	6	2018Q1	-0.3283	-1.79163	-0.5
France	6	2018Q2	-0.325233	-1.81472	0.133333
France	6	2018Q3	-0.3195	-1.66028	0.566667
France	6	2018Q4	-0.315333	-1.55364	0.2
France	6	2019Q1	-0.308533	-1.72068	-0.566667
France	6	2019Q2	-0.3171	-1.6526	-0.666667
France	6	2019Q3	-0.396733	-1.72501	-0.766667
Germany	7	1999Q1	3.09073	-0.839046	-1.7
Germany	7	1999Q2	2.63407	-1.98766	-1.46667
Germany	7	1999Q3	2.6994	-0.86489	-1.36667
Germany	7	1999Q4	3.4298	-1.20703	-0.9
Germany	7	2000Q1	3.5423	-0.577768	-0.4
Germany	7	2000Q2	4.263	-1.16458	-0.933333
Germany	7	2000Q3	4.7376	-2.03551	-0.733333
Germany	7	2000Q4	5.02417	-2.31967	-0.3
Germany	7	2001Q1	4.74503	0.016211	-0.366667
Germany	7	2001Q2	4.59077	-2.03493	0.5
Germany	7	2001Q3	4.26783	-2.198	0.0333333
Germany	7	2001Q4	3.4435	-2.10502	-0.533333
Germany	7	2002Q1	3.36223	-2.51693	-0.1
Germany	7	2002Q2	3.446	-1.56553	-0.833333
Germany	7	2002Q3	3.35733	-1.48555	-0.9
Germany	7	2002Q4	3.1088	-2.17448	-0.866667
Germany	7	2003Q1	2.6831	-3.47986	-0.833333
Germany	7	2003Q2	2.3619	-1.89356	-1.13333
Germany	7	2003Q3	2.13923	-1.22023	-0.966667
Germany	7	2003Q4	2.14963	-1.73035	-0.766667
Germany	7	2004Q1	2.06293	-2.16367	-1
Germany	7	2004Q2	2.08247	-1.49643	-0.0666667
Germany	7	2004Q3	2.1163	-2.19809	0
Germany	7	2004Q4	2.1636	-2.0934	0.133333
Germany	7	2005Q1	2.1403	-2.00876	-0.233333
Germany	7	2005Q2	2.1246	-1.43899	-0.466667
Germany	7	2005Q3	2.13033	-1.1748	0.133333
Germany	7	2005Q4	2.34347	-1.52738	0.266667
Germany	7	2006Q1	2.61157	-1.03626	0.0333333
Germany	7	2006Q2	2.8895	-0.261365	0.133333
Germany	7	2006Q3	3.22137	-1.24047	-0.433333
Germany	7	2006Q4	3.59447	-0.470236	-0.7
Germany	7	2007Q1	3.82033	-1.94812	-0.133333
Germany	7	2007Q2	4.06483	-1.15975	0.0333333
Germany	7	2007Q3	4.5005	-1.4914	0.2
Germany	7	2007Q4	4.72477	-1.35401	1
Germany	7	2008Q1	4.48	-1.34473	1.1
Germany	7	2008Q2	4.86047	-2.25507	1.06667
Germany	7	2008Q3	4.9818	-2.62866	1.23333
Germany	7	2008Q4	4.21467	-3.59768	-0.3
Germany	7	2009Q1	2.0117	-6.67744	-1.2
Germany	7	2009Q2	1.31063	-1.86283	-1.8
Germany	7	2009Q3	0.8692	-1.42922	-2.36667
Germany	7	2009Q4	0.7219	-1.25085	-1.63333
Germany	7	2010Q1	0.662133	-1.19723	-1.23333
Germany	7	2010Q2	0.686267	0.235389	-0.966667
Germany	7	2010Q3	0.874933	-1.16913	-0.866667
Germany	7	2010Q4	1.02047	-1.17597	-0.466667
Germany	7	2011Q1	1.09313	-0.075064	0.233333
Germany	7	2011Q2	1.41163	-1.90504	0.533333
Germany	7	2011Q3	1.56207	-1.13566	0.633333
Germany	7	2011Q4	1.49557	-2.27172	0.566667
Germany	7	2012Q1	1.043	-1.8009	0.433333
Germany	7	2012Q2	0.696033	-1.83266	0.0666667
Germany	7	2012Q3	0.358567	-1.70767	0.133333
Germany	7	2012Q4	0.195133	-2.4164	0.0333333
Germany	7	2013Q1	0.211467	-2.47042	-0.133333
Germany	7	2013Q2	0.2068	-0.949688	-0.466667
Germany	7	2013Q3	0.2235	-1.45952	-0.333333
Germany	7	2013Q4	0.2409	-1.65884	-0.666667
Germany	7	2014Q1	0.295133	-1.03153	-1.06667
Germany	7	2014Q2	0.298567	-2.03061	-1.1
Germany	7	2014Q3	0.164567	-1.51005	-1.23333
Germany	7	2014Q4	0.0814667	-1.13662	-1.56667
Germany	7	2015Q1	0.0460333	-2.2014	-2.13333
Germany	7	2015Q2	-0.00653333	-1.37437	-0.766667
Germany	7	2015Q3	-0.0278	-1.54874	-0.933333
Germany	7	2015Q4	-0.0891667	-1.56075	-1.46667
Germany	7	2016Q1	-0.186067	-1.20485	-1.86667
Germany	7	2016Q2	-0.2581	-1.42806	-2.1
Germany	7	2016Q3	-0.2981	-1.7941	-1.6
Germany	7	2016Q4	-0.3125	-1.63797	-0.966667
Germany	7	2017Q1	-0.3278	-0.810567	-0.233333
Germany	7	2017Q2	-0.329967	-1.44117	-0.333333
Germany	7	2017Q3	-0.329633	-1.13768	-0.166667
Germany	7	2017Q4	-0.3288	-1.26855	-0.433333
Germany	7	2018Q1	-0.3283	-1.86797	-0.533333
Germany	7	2018Q2	-0.325233	-1.61386	-0.0333333
Germany	7	2018Q3	-0.3195	-2.1032	0.166667
Germany	7	2018Q4	-0.315333	-1.79339	0.166667
Germany	7	2019Q1	-0.308533	-1.5314	-0.4
Germany	7	2019Q2	-0.3171	-2.24253	-0.366667
Germany	7	2019Q3	-0.396733	-1.91584	-1
Greece	8	1999Q1	10.8016	-1.25894	1.13333
Greece	8	1999Q2	10.0342	-1.03598	0.0333333
Greece	8	1999Q3	10.0574	-1.61057	-0.566667
Greece	8	1999Q4	10.3595	-0.394561	0
Greece	8	2000Q1	8.91445	-1.62163	0.566667
Greece	8	2000Q2	8.5324	-1.08961	0.3
Greece	8	2000Q3	7.92999	-0.157402	0.833333
Greece	8	2000Q4	6.16175	-0.584211	1.83333
Greece	8	2001Q1	4.74503	-0.722324	1.26667
Greece	8	2001Q2	4.59077	-2.29642	2.03333
Greece	8	2001Q3	4.26783	-0.383831	2.06667
Greece	8	2001Q4	3.4435	-1.71458	1.2
Greece	8	2002Q1	3.36223	-1.20112	2.3
Greece	8	2002Q2	3.446	0.240335	1.83333
Greece	8	2002Q3	3.35733	-1.41507	1.73333
Greece	8	2002Q4	3.1088	-1.24278	1.8
Greece	8	2003Q1	2.6831	0.073981	1.83333
Greece	8	2003Q2	2.3619	-0.217932	1.5
Greece	8	2003Q3	2.13923	-1.36703	1.36667
Greece	8	2003Q4	2.14963	0.129369	1.16667
Greece	8	2004Q1	2.06293	-0.162847	0.833333
Greece	8	2004Q2	2.08247	-2.00303	1.06667
Greece	8	2004Q3	2.1163	-0.657394	0.966667
Greece	8	2004Q4	2.1636	-2.36884	1.2
Greece	8	2005Q1	2.1403	-2.62547	1.36667
Greece	8	2005Q2	2.1246	-1.74195	1.23333
Greece	8	2005Q3	2.13033	-0.617674	1.76667
Greece	8	2005Q4	2.34347	-1.51369	1.53333
Greece	8	2006Q1	2.61157	1.28975	1.13333
Greece	8	2006Q2	2.8895	-1.71977	1.4
Greece	8	2006Q3	3.22137	-1.52682	1.5
Greece	8	2006Q4	3.59447	0.544068	1.16667
Greece	8	2007Q1	3.82033	-2.76023	0.933333
Greece	8	2007Q2	4.06483	0.891312	0.6
Greece	8	2007Q3	4.5005	-2.63233	0.8
Greece	8	2007Q4	4.72477	-2.47371	1.6
Greece	8	2008Q1	4.48	-1.40007	2.3
Greece	8	2008Q2	4.86047	-2.64237	2.73333
Greece	8	2008Q3	4.9818	-2.09461	2.8
Greece	8	2008Q4	4.21467	-3.40998	1.06667
Greece	8	2009Q1	2.0117	-6.75443	-0.233333
Greece	8	2009Q2	1.31063	0.7918	-1.16667
Greece	8	2009Q3	0.8692	-2.70633	-1.2
Greece	8	2009Q4	0.7219	-1.87963	-0.0666667
Greece	8	2010Q1	0.662133	-3.6533	1.03333
Greece	8	2010Q2	0.686267	-5.03149	3.1
Greece	8	2010Q3	0.874933	-5.50819	3.6
Greece	8	2010Q4	1.02047	-3.16697	3.06667
Greece	8	2011Q1	1.09313	-4.93497	2.43333
Greece	8	2011Q2	1.41163	-3.51886	1.3
Greece	8	2011Q3	1.56207	-4.07481	0.133333
Greece	8	2011Q4	1.49557	-6.01499	0.633333
Greece	8	2012Q1	1.043	-2.99169	-0.3
Greece	8	2012Q2	0.696033	-3.88834	-0.866667
Greece	8	2012Q3	0.358567	-3.26349	-1.23333
Greece	8	2012Q4	0.195133	-1.98695	-1.46667
Greece	8	2013Q1	0.211467	-4.20767	-2.03333
Greece	8	2013Q2	0.2068	-1.93737	-2.36667
Greece	8	2013Q3	0.2235	-1.57188	-2.83333
Greece	8	2013Q4	0.2409	-2.62636	-4.2
Greece	8	2014Q1	0.295133	-1.22418	-3.26667
Greece	8	2014Q2	0.298567	-2.17151	-3.73333
Greece	8	2014Q3	0.164567	-0.706002	-2.7
Greece	8	2014Q4	0.0814667	-3.11958	-3.83333
Greece	8	2015Q1	0.0460333	-1.62604	-4.2
Greece	8	2015Q2	-0.00653333	-1.93527	-3.43333
Greece	8	2015Q3	-0.0278	-3.93832	-2.83333
Greece	8	2015Q4	-0.0891667	-0.760187	-1.93333
Greece	8	2016Q1	-0.186067	-1.9822	-2.23333
Greece	8	2016Q2	-0.2581	-2.585	-2.13333
Greece	8	2016Q3	-0.2981	-1.68169	-1.83333
Greece	8	2016Q4	-0.3125	-1.82506	-1.76667
Greece	8	2017Q1	-0.3278	-1.91617	-0.466667
Greece	8	2017Q2	-0.329967	-0.857736	-0.666667
Greece	8	2017Q3	-0.329633	-1.52046	-1.16667
Greece	8	2017Q4	-0.3288	-1.55143	-1.13333
Greece	8	2018Q1	-0.3283	-1.40835	-1.73333
Greece	8	2018Q2	-0.325233	-2.13032	-1.23333
Greece	8	2018Q3	-0.3195	-0.911117	-1.06667
Greece	8	2018Q4	-0.315333	-1.96451	-0.833333
Greece	8	2019Q1	-0.308533	-1.6168	-1.23333
Greece	8	2019Q2	-0.3171	-0.716367	-1.36667
Greece	8	2019Q3	-0.396733	-1.4229	-1.76667
Ireland	9	1999Q1	3.09073	3.4447	0.1
Ireland	9	1999Q2	2.63407	-0.821408	0.166667
Ireland	9	1999Q3	2.6994	2.72155	0.366667
Ireland	9	1999Q4	3.4298	0.381951	1.2
Ireland	9	2000Q1	3.5423	-1.06213	2.7
Ireland	9	2000Q2	4.263	0.777734	3.2
Ireland	9	2000Q3	4.7376	0.916234	3.7
Ireland	9	2000Q4	5.02417	-0.886087	3.5
Ireland	9	2001Q1	4.74503	-1.20616	2
Ireland	9	2001Q2	4.59077	-0.700201	2.23333
Ireland	9	2001Q3	4.26783	-1.77823	1.83333
Ireland	9	2001Q4	3.4435	-0.480699	1.9
Ireland	9	2002Q1	3.36223	0.439824	3.13333
Ireland	9	2002Q2	3.446	-1.33164	2.9
Ireland	9	2002Q3	3.35733	0.225683	2.33333
Ireland	9	2002Q4	3.1088	-1.22498	2.5
Ireland	9	2003Q1	2.6831	-3.40597	2.93333
Ireland	9	2003Q2	2.3619	-1.18045	2.03333
Ireland	9	2003Q3	2.13923	-0.658167	1.9
Ireland	9	2003Q4	2.14963	3.19531	1.2
Ireland	9	2004Q1	2.06293	-2.00489	0.0666667
Ireland	9	2004Q2	2.08247	-0.296341	0.1
Ireland	9	2004Q3	2.1163	-1.84876	0.466667
Ireland	9	2004Q4	2.1636	0.374478	0.533333
Ireland	9	2005Q1	2.1403	-0.811368	0
Ireland	9	2005Q2	2.1246	-0.108856	0.0666667
Ireland	9	2005Q3	2.13033	-2.16234	0.366667
Ireland	9	2005Q4	2.34347	1.31402	0.266667
Ireland	9	2006Q1	2.61157	-1.17192	0.6
Ireland	9	2006Q2	2.8895	-2.05728	0.9
Ireland	9	2006Q3	3.22137	0.084905	0.766667
Ireland	9	2006Q4	3.59447	-0.756412	0.533333
Ireland	9	2007Q1	3.82033	2.25714	0.9
Ireland	9	2007Q2	4.06483	-3.68645	0.8
Ireland	9	2007Q3	4.5005	-4.06772	0.666667
Ireland	9	2007Q4	4.72477	3.55431	1.23333
Ireland	9	2008Q1	4.48	-6.32696	1.43333
Ireland	9	2008Q2	4.86047	-4.3756	1.66667
Ireland	9	2008Q3	4.9818	-2.4638	1.3
Ireland	9	2008Q4	4.21467	-5.07994	0.0666667
Ireland	9	2009Q1	2.0117	-3.25074	-1.83333
Ireland	9	2009Q2	1.31063	-2.29576	-3.53333
Ireland	9	2009Q3	0.8692	-3.13374	-4.6
Ireland	9	2009Q4	0.7219	-1.95437	-4.76667
Ireland	9	2010Q1	0.662133	-0.433302	-4.43333
Ireland	9	2010Q2	0.686267	-1.40951	-4.1
Ireland	9	2010Q3	0.874933	-1.13828	-3.16667
Ireland	9	2010Q4	1.02047	-2.26883	-2.6
Ireland	9	2011Q1	1.09313	-1.8001	-1.2
Ireland	9	2011Q2	1.41163	-1.78452	-0.733333
Ireland	9	2011Q3	1.56207	-2.69184	-0.866667
Ireland	9	2011Q4	1.49557	-2.20932	-0.366667
Ireland	9	2012Q1	1.043	-1.44686	-0.366667
Ireland	9	2012Q2	0.696033	-1.51967	-0.2
Ireland	9	2012Q3	0.358567	-2.84341	0.366667
Ireland	9	2012Q4	0.195133	-1.24255	-0.266667
Ireland	9	2013Q1	0.211467	-3.7183	-0.9
Ireland	9	2013Q2	0.2068	0.096128	-1.46667
Ireland	9	2013Q3	0.2235	0.928388	-1.7
Ireland	9	2013Q4	0.2409	-2.81723	-1.83333
Ireland	9	2014Q1	0.295133	1.89977	-1.8
Ireland	9	2014Q2	0.298567	1.25577	-1.6
Ireland	9	2014Q3	0.164567	-0.935763	-1.5
Ireland	9	2014Q4	0.0814667	-1.64939	-1.9
Ireland	9	2015Q1	0.0460333	21.3492	-2.33333
Ireland	9	2015Q2	-0.00653333	-4.41132	-1.9
Ireland	9	2015Q3	-0.0278	1.33052	-1.9
Ireland	9	2015Q4	-0.0891667	-1.8551	-2
Ireland	9	2016Q1	-0.186067	-2.4177	-2.26667
Ireland	9	2016Q2	-0.2581	-1.65149	-2.1
Ireland	9	2016Q3	-0.2981	-2.21873	-2.2
Ireland	9	2016Q4	-0.3125	9.16538	-2.26667
Ireland	9	2017Q1	-0.3278	-7.83697	-1.63333
Ireland	9	2017Q2	-0.329967	1.26849	-1.96667
Ireland	9	2017Q3	-0.329633	3.31783	-1.86667
Ireland	9	2017Q4	-0.3288	1.75867	-1.5
Ireland	9	2018Q1	-0.3283	-2.5837	-1.5
Ireland	9	2018Q2	-0.325233	-0.16925	-1.56667
Ireland	9	2018Q3	-0.3195	0.046725	-0.966667
Ireland	9	2018Q4	-0.315333	-1.53149	-1.1
Ireland	9	2019Q1	-0.308533	0.6683	-1.13333
Ireland	9	2019Q2	-0.3171	-1.31766	-0.733333
Ireland	9	2019Q3	-0.396733	-1.31766	-1.43333
Italy	10	1999Q1	3.09073	-1.37154	-0.6
Italy	10	1999Q2	2.63407	-1.61828	-0.6
Italy	10	1999Q3	2.6994	-1.18059	-0.333333
Italy	10	1999Q4	3.4298	-0.496336	0.0666667
Italy	10	2000Q1	3.5423	-0.840561	0.366667
Italy	10	2000Q2	4.263	-1.33652	0.566667
Italy	10	2000Q3	4.7376	-1.3163	0.8
Italy	10	2000Q4	5.02417	-0.535612	0.766667
Italy	10	2001Q1	4.74503	-1.46912	0.0666667
Italy	10	2001Q2	4.59077	-2.29103	0.866667
Italy	10	2001Q3	4.26783	-2.24107	0.1
Italy	10	2001Q4	3.4435	-2.07945	0.3
Italy	10	2002Q1	3.36223	-2.04474	0.433333
Italy	10	2002Q2	3.446	-1.53632	0.466667
Italy	10	2002Q3	3.35733	-1.7902	0.633333
Italy	10	2002Q4	3.1088	-1.61985	0.933333
Italy	10	2003Q1	2.6831	-2.39255	0.833333
Italy	10	2003Q2	2.3619	-2.1059	0.866667
Italy	10	2003Q3	2.13923	-2.07272	0.833333
Italy	10	2003Q4	2.14963	-1.08314	0.7
Italy	10	2004Q1	2.06293	-1.66315	0.3
Italy	10	2004Q2	2.08247	-1.71386	0.4
Italy	10	2004Q3	2.1163	-2.00644	0.233333
Italy	10	2004Q4	2.1636	-1.81465	0.133333
Italy	10	2005Q1	2.1403	-2.09728	0.1
Italy	10	2005Q2	2.1246	-1.29048	0.2
Italy	10	2005Q3	2.13033	-1.35117	0.2
Italy	10	2005Q4	2.34347	-1.87631	0.3
Italy	10	2006Q1	2.61157	-1.70976	0.2
Italy	10	2006Q2	2.8895	-1.35687	0.366667
Italy	10	2006Q3	3.22137	-1.58423	0.4
Italy	10	2006Q4	3.59447	-0.826098	0
Italy	10	2007Q1	3.82033	-2.00321	0
Italy	10	2007Q2	4.06483	-1.88171	-0.1
Italy	10	2007Q3	4.5005	-1.82126	-0.366667
Italy	10	2007Q4	4.72477	-2.31898	0.533333
Italy	10	2008Q1	4.48	-0.956996	1.26667
Italy	10	2008Q2	4.86047	-2.89898	1.73333
Italy	10	2008Q3	4.9818	-3.18908	2.06667
Italy	10	2008Q4	4.21467	-4.47068	0.933333
Italy	10	2009Q1	2.0117	-4.79465	-0.633333
Italy	10	2009Q2	1.31063	-2.31516	-1.16667
Italy	10	2009Q3	0.8692	-1.51999	-1.9
Italy	10	2009Q4	0.7219	-1.68749	-1.23333
Italy	10	2010Q1	0.662133	-1.67902	-0.766667
Italy	10	2010Q2	0.686267	-1.26148	-0.433333
Italy	10	2010Q3	0.874933	-1.51601	-0.3
Italy	10	2010Q4	1.02047	-1.40535	-0.0333333
Italy	10	2011Q1	1.09313	-1.65909	0.333333
Italy	10	2011Q2	1.41163	-1.88033	0.966667
Italy	10	2011Q3	1.56207	-2.47025	0.7
Italy	10	2011Q4	1.49557	-2.88345	1.7
Italy	10	2012Q1	1.043	-3.12718	1.56667
Italy	10	2012Q2	0.696033	-2.77357	1.66667
Italy	10	2012Q3	0.358567	-2.54783	1.46667
Italy	10	2012Q4	0.195133	-2.80019	0.666667
Italy	10	2013Q1	0.211467	-2.84657	0.0666667
Italy	10	2013Q2	0.2068	-1.99425	-0.8
Italy	10	2013Q3	0.2235	-1.81661	-0.933333
Italy	10	2013Q4	0.2409	-2.19935	-1.36667
Italy	10	2014Q1	0.295133	-1.88675	-1.56667
Italy	10	2014Q2	0.298567	-2.00606	-1.6
Italy	10	2014Q3	0.164567	-1.85834	-2.06667
Italy	10	2014Q4	0.0814667	-2.209	-1.83333
Italy	10	2015Q1	0.0460333	-1.79137	-2.13333
Italy	10	2015Q2	-0.00653333	-1.60109	-1.9
Italy	10	2015Q3	-0.0278	-1.77125	-1.7
Italy	10	2015Q4	-0.0891667	-1.51069	-1.83333
Italy	10	2016Q1	-0.186067	-1.68403	-2
Italy	10	2016Q2	-0.2581	-1.83869	-2.3
Italy	10	2016Q3	-0.2981	-1.43528	-2.06667
Italy	10	2016Q4	-0.3125	-1.66802	-1.83333
Italy	10	2017Q1	-0.3278	-1.41717	-0.666667
Italy	10	2017Q2	-0.329967	-1.60974	-0.4
Italy	10	2017Q3	-0.329633	-1.60933	-0.7
Italy	10	2017Q4	-0.3288	-1.4922	-0.933333
Italy	10	2018Q1	-0.3283	-1.9133	-1.13333
Italy	10	2018Q2	-0.325233	-2.0763	-1
Italy	10	2018Q3	-0.3195	-2.13791	-0.333333
Italy	10	2018Q4	-0.315333	-1.92708	-0.5
Italy	10	2019Q1	-0.308533	-1.8749	-0.966667
Italy	10	2019Q2	-0.3171	-1.93867	-1.06667
Italy	10	2019Q3	-0.396733	-1.94212	-1.66667
Latvia	11	1999Q1	9.54333	0.782279	0.2
Latvia	11	1999Q2	7.58	-2.93152	-0.466667
Latvia	11	1999Q3	7.34	1.06455	-0.166667
Latvia	11	1999Q4	9.33667	1.66445	0.866667
Latvia	11	2000Q1	5.74	-1.62302	1.23333
Latvia	11	2000Q2	5.05333	-1.47597	1.03333
Latvia	11	2000Q3	5.38333	0.292183	0.5
Latvia	11	2000Q4	5.43333	-3.10205	-0.233333
Latvia	11	2001Q1	6.39667	0.174094	-0.866667
Latvia	11	2001Q2	6.89333	3.56186	0.433333
Latvia	11	2001Q3	7.32333	-5.0272	1.33333
Latvia	11	2001Q4	6.83333	1.34976	1.2
Latvia	11	2002Q1	4.96333	-2.05927	1.33333
Latvia	11	2002Q2	4.38667	2.6079	0
Latvia	11	2002Q3	4.19	-1.37421	-1
Latvia	11	2002Q4	3.87667	1.89471	-0.4
Latvia	11	2003Q1	3.75	-1.13699	-0.0666667
Latvia	11	2003Q2	3.74667	0.570007	0.9
Latvia	11	2003Q3	3.83	-0.013894	1.43333
Latvia	11	2003Q4	4.01333	-0.945851	1.5
Latvia	11	2004Q1	4.23667	1.74132	2.33333
Latvia	11	2004Q2	4.2275	-0.765497	3.8
Latvia	11	2004Q3	4.10333	-1.57738	5.33333
Latvia	11	2004Q4	4.36	0.410231	5.23333
Latvia	11	2005Q1	3.74	0.604166	4.73333
Latvia	11	2005Q2	2.86	0.486034	4.7
Latvia	11	2005Q3	2.76333	2.77861	4.66667
Latvia	11	2005Q4	2.92667	1.6739	5.43333
Latvia	11	2006Q1	4.01	-2.53334	5.03333
Latvia	11	2006Q2	4.18333	2.85344	4.5
Latvia	11	2006Q3	4.78	1.20804	4.56667
Latvia	11	2006Q4	4.51333	2.43639	4.2
Latvia	11	2007Q1	5.24333	-0.066964	5.6
Latvia	11	2007Q2	9.13333	0.025234	6.5
Latvia	11	2007Q3	8.57	-0.257944	8.4
Latvia	11	2007Q4	11.74	-3.24695	11.6333
Latvia	11	2008Q1	7.67333	0.001926	14.2333
Latvia	11	2008Q2	5.95	-5.55503	15.5333
Latvia	11	2008Q3	6.28	-6.10531	13.6
Latvia	11	2008Q4	12.0533	-4.44971	9.9
Latvia	11	2009Q1	11.53	-5.64427	7
Latvia	11	2009Q2	15.6967	-7.65838	2.46667
Latvia	11	2009Q3	13.86	-6.95196	-0.766667
Latvia	11	2009Q4	11.25	-1.72083	-3.33333
Latvia	11	2010Q1	3.42	-2.61289	-5.86667
Latvia	11	2010Q2	2.16333	-2.74182	-4.26667
Latvia	11	2010Q3	1.40333	-2.52566	-2.26667
Latvia	11	2010Q4	1	-0.727962	-0.333333
Latvia	11	2011Q1	0.863333	-0.387561	1.8
Latvia	11	2011Q2	0.77	1.56305	2.6
Latvia	11	2011Q3	0.84	0.050554	2.43333
Latvia	11	2011Q4	1.37333	-1.74785	2.06667
Latvia	11	2012Q1	1.43	-0.088539	1.3
Latvia	11	2012Q2	0.946667	-2.27863	0.4
Latvia	11	2012Q3	0.646667	-0.951367	-0.1
Latvia	11	2012Q4	0.53	-1.68794	-0.433333
Latvia	11	2013Q1	0.486667	-1.20732	-1.6
Latvia	11	2013Q2	0.413333	-1.89516	-2.13333
Latvia	11	2013Q3	0.296667	-0.764768	-2
Latvia	11	2013Q4	0.253333	-1.23906	-2.23333
Latvia	11	2014Q1	0.295133	-2.0879	-1.56667
Latvia	11	2014Q2	0.298567	-1.37808	-1.2
Latvia	11	2014Q3	0.164567	-1.47945	-1.13333
Latvia	11	2014Q4	0.0814667	-1.32207	-1.36667
Latvia	11	2015Q1	0.0460333	-1.2894	-1.93333
Latvia	11	2015Q2	-0.00653333	-0.549909	-1.16667
Latvia	11	2015Q3	-0.0278	-1.00592	-2.13333
Latvia	11	2015Q4	-0.0891667	-2.41782	-1.9
Latvia	11	2016Q1	-0.186067	-0.915627	-2.5
Latvia	11	2016Q2	-0.2581	-2.57557	-2.7
Latvia	11	2016Q3	-0.2981	-1.8044	-1.83333
Latvia	11	2016Q4	-0.3125	-0.692048	-0.533333
Latvia	11	2017Q1	-0.3278	-0.613909	1.13333
Latvia	11	2017Q2	-0.329967	-0.822341	1.03333
Latvia	11	2017Q3	-0.329633	-1.25963	0.933333
Latvia	11	2017Q4	-0.3288	-1.46568	0.533333
Latvia	11	2018Q1	-0.3283	-0.225782	0.0333333
Latvia	11	2018Q2	-0.325233	-0.61028	0.4
Latvia	11	2018Q3	-0.3195	-0.676439	0.933333
Latvia	11	2018Q4	-0.315333	-1.25965	0.866667
Latvia	11	2019Q1	-0.308533	-2.34818	0.8
Latvia	11	2019Q2	-0.3171	-1.24102	1.3
Latvia	11	2019Q3	-0.396733	-1.28691	0.8
Lithuania	12	1999Q1	11.7979	-3.77051	0.7
Lithuania	12	1999Q2	11.2452	-1.17256	-0.433333
Lithuania	12	1999Q3	11.6579	-3.80474	-0.766667
Lithuania	12	1999Q4	20.7864	-1.90967	-1.7
Lithuania	12	2000Q1	11.1392	0.813862	-1.06667
Lithuania	12	2000Q2	8.12616	-1.10124	-1.1
Lithuania	12	2000Q3	7.68992	-0.987937	-1.03333
Lithuania	12	2000Q4	7.61606	-0.272193	-0.433333
Lithuania	12	2001Q1	7.32411	0.898125	-1.76667
Lithuania	12	2001Q2	6.35722	-2.1721	-0.333333
Lithuania	12	2001Q3	5.4132	0.082817	0.166667
Lithuania	12	2001Q4	4.64712	0.567842	0.133333
Lithuania	12	2002Q1	4.55799	-1.72874	0.566667
Lithuania	12	2002Q2	3.46214	0.98651	-1.5
Lithuania	12	2002Q3	3.48798	-0.268541	-2.76667
Lithuania	12	2002Q4	3.47883	-0.816615	-2.93333
Lithuania	12	2003Q1	3.43274	2.77834	-3.6
Lithuania	12	2003Q2	2.8073	-0.603676	-2.63333
Lithuania	12	2003Q3	2.53996	0.727824	-2.86667
Lithuania	12	2003Q4	2.58211	-0.277269	-3.2
Lithuania	12	2004Q1	2.66368	-0.915241	-3.1
Lithuania	12	2004Q2	2.69111	-0.293423	-1.53333
Lithuania	12	2004Q3	2.69382	-1.43889	0.366667
Lithuania	12	2004Q4	2.67872	0.656909	0.933333
Lithuania	12	2005Q1	2.56463	-0.112168	1.1
Lithuania	12	2005Q2	2.40807	-0.460159	0.366667
Lithuania	12	2005Q3	2.32264	0.845533	0.233333
Lithuania	12	2005Q4	2.41794	0.24246	1
Lithuania	12	2006Q1	2.63864	-1.52455	1.3
Lithuania	12	2006Q2	2.91167	0.250887	1.56667
Lithuania	12	2006Q3	3.26238	-0.264128	1.96667
Lithuania	12	2006Q4	3.62115	0.916882	2.2
Lithuania	12	2007Q1	3.90419	1.1071	2.36667
Lithuania	12	2007Q2	4.73885	0.809309	2.96667
Lithuania	12	2007Q3	5.27115	0.686529	3.9
Lithuania	12	2007Q4	6.49876	-0.133797	5.9
Lithuania	12	2008Q1	5.13671	-2.94942	8.76667
Lithuania	12	2008Q2	5.22545	-0.915806	10.3
Lithuania	12	2008Q3	5.77221	-3.21285	9.96667
Lithuania	12	2008Q4	8.02177	-2.99864	7.46667
Lithuania	12	2009Q1	7.65406	-14.7023	6.46667
Lithuania	12	2009Q2	7.29425	-3.25122	2.9
Lithuania	12	2009Q3	7.81682	-1.71759	0.366667
Lithuania	12	2009Q4	5.50674	-3.34833	-0.833333
Lithuania	12	2010Q1	2.39403	-0.95531	-2.43333
Lithuania	12	2010Q2	1.55698	-0.707484	-1.46667
Lithuania	12	2010Q3	1.68058	-2.00018	-0.2
Lithuania	12	2010Q4	1.58623	0.396871	0.9
Lithuania	12	2011Q1	1.38534	0.246131	1.16667
Lithuania	12	2011Q2	1.62298	-0.689572	2.73333
Lithuania	12	2011Q3	1.84239	-1.28968	2.56667
Lithuania	12	2011Q4	1.83982	-0.896836	2.03333
Lithuania	12	2012Q1	1.40908	-1.81435	1.6
Lithuania	12	2012Q2	1.23883	-1.25414	0.833333
Lithuania	12	2012Q3	0.949787	0.70874	1.2
Lithuania	12	2012Q4	0.730264	-1.61846	0.966667
Lithuania	12	2013Q1	0.488788	-1.66418	0.2
Lithuania	12	2013Q2	0.697808	-1.0555	-0.6
Lithuania	12	2013Q3	0.45374	-1.03675	-1.46667
Lithuania	12	2013Q4	0.399202	-0.759285	-1.46667
Lithuania	12	2014Q1	0.409697	-0.805524	-1.7
Lithuania	12	2014Q2	0.4015	-1.39994	-1.76667
Lithuania	12	2014Q3	0.308988	-1.88389	-1.73333
Lithuania	12	2014Q4	0.187	-1.75376	-1.8
Lithuania	12	2015Q1	0.0460333	-1.1873	-3.33333
Lithuania	12	2015Q2	-0.00653333	-1.2206	-2.26667
Lithuania	12	2015Q3	-0.0278	-1.55577	-2.66667
Lithuania	12	2015Q4	-0.0891667	-1.76355	-2.36667
Lithuania	12	2016Q1	-0.186067	-1.59646	-1.33333
Lithuania	12	2016Q2	-0.2581	-1.5094	-1.53333
Lithuania	12	2016Q3	-0.2981	-0.574838	-1.63333
Lithuania	12	2016Q4	-0.3125	-0.80148	-0.733333
Lithuania	12	2017Q1	-0.3278	-0.908745	0.966667
Lithuania	12	2017Q2	-0.329967	-1.05949	1.4
Lithuania	12	2017Q3	-0.329633	-0.937362	2.43333
Lithuania	12	2017Q4	-0.3288	-1.02916	2.06667
Lithuania	12	2018Q1	-0.3283	-1.35268	1.1
Lithuania	12	2018Q2	-0.325233	-0.835018	0.566667
Lithuania	12	2018Q3	-0.3195	-1.39991	0.166667
Lithuania	12	2018Q4	-0.315333	-0.662068	0.333333
Lithuania	12	2019Q1	-0.308533	-0.844688	0.0666667
Lithuania	12	2019Q2	-0.3171	-1.12604	0.533333
Lithuania	12	2019Q3	-0.3171	-1.7897	0.333333
Luxembourg	13	1999Q1	3.09073	0.64122	-2.06667
Luxembourg	13	1999Q2	2.63407	0.703142	-0.733333
Luxembourg	13	1999Q3	2.6994	1.31526	-1.1
Luxembourg	13	1999Q4	3.4298	-1.39575	0
Luxembourg	13	2000Q1	3.5423	3.05879	1.03333
Luxembourg	13	2000Q2	4.263	-2.96045	1.5
Luxembourg	13	2000Q3	4.7376	-0.463006	2.2
Luxembourg	13	2000Q4	5.02417	-1.19535	2.36667
Luxembourg	13	2001Q1	4.74503	-0.416404	0.966667
Luxembourg	13	2001Q2	4.59077	-3.99124	1.06667
Luxembourg	13	2001Q3	4.26783	-0.491318	0.266667
Luxembourg	13	2001Q4	3.4435	0.23955	-0.7
Luxembourg	13	2002Q1	3.36223	-0.71771	0.0333333
Luxembourg	13	2002Q2	3.446	-0.272457	-0.533333
Luxembourg	13	2002Q3	3.35733	-3.30365	0.0333333
Luxembourg	13	2002Q4	3.1088	-2.15938	0.633333
Luxembourg	13	2003Q1	2.6831	-2.93418	1.36667
Luxembourg	13	2003Q2	2.3619	0.675651	0.4
Luxembourg	13	2003Q3	2.13923	-1.59648	0.266667
Luxembourg	13	2003Q4	2.14963	0.964098	0.0333333
Luxembourg	13	2004Q1	2.06293	-2.78907	0.266667
Luxembourg	13	2004Q2	2.08247	-1.57791	1.36667
Luxembourg	13	2004Q3	2.1163	-0.658492	1.5
Luxembourg	13	2004Q4	2.1636	-0.58596	1.86667
Luxembourg	13	2005Q1	2.1403	-2.5157	1.2
Luxembourg	13	2005Q2	2.1246	-0.798114	1.56667
Luxembourg	13	2005Q3	2.13033	-0.12866	2.33333
Luxembourg	13	2005Q4	2.34347	-1.95873	2.03333
Luxembourg	13	2006Q1	2.61157	0.676611	1.9
Luxembourg	13	2006Q2	2.8895	-2.06363	1.63333
Luxembourg	13	2006Q3	3.22137	-0.864156	0.833333
Luxembourg	13	2006Q4	3.59447	0.5437	-0.466667
Luxembourg	13	2007Q1	3.82033	1.76155	0.166667
Luxembourg	13	2007Q2	4.06483	0.330814	0.366667
Luxembourg	13	2007Q3	4.5005	-1.72127	0.166667
Luxembourg	13	2007Q4	4.72477	-1.91686	1.96667
Luxembourg	13	2008Q1	4.48	-2.26338	2.26667
Luxembourg	13	2008Q2	4.86047	-2.81042	2.8
Luxembourg	13	2008Q3	4.9818	-2.87484	3.13333
Luxembourg	13	2008Q4	4.21467	-5.10488	0.2
Luxembourg	13	2009Q1	2.0117	-3.48934	-1.83333
Luxembourg	13	2009Q2	1.31063	-3.67308	-2.73333
Luxembourg	13	2009Q3	0.8692	-0.289896	-2.7
Luxembourg	13	2009Q4	0.7219	-0.13124	-0.666667
Luxembourg	13	2010Q1	0.662133	-0.574064	0.833333
Luxembourg	13	2010Q2	0.686267	-0.047258	0.833333
Luxembourg	13	2010Q3	0.874933	-2.18269	0.7
Luxembourg	13	2010Q4	1.02047	-1.37883	0.833333
Luxembourg	13	2011Q1	1.09313	0.030281	1.76667
Luxembourg	13	2011Q2	1.41163	-2.98625	1.86667
Luxembourg	13	2011Q3	1.56207	-1.2531	1.56667
Luxembourg	13	2011Q4	1.49557	-1.8974	1.73333
Luxembourg	13	2012Q1	1.043	-3.42847	1.13333
Luxembourg	13	2012Q2	0.696033	-0.93243	0.766667
Luxembourg	13	2012Q3	0.358567	-2.32896	0.9
Luxembourg	13	2012Q4	0.195133	-1.00652	0.8
Luxembourg	13	2013Q1	0.211467	-1.57024	0.166667
Luxembourg	13	2013Q2	0.2068	0.550832	-0.3
Luxembourg	13	2013Q3	0.2235	-0.359064	-0.3
Luxembourg	13	2013Q4	0.2409	-3.54091	-0.8
Luxembourg	13	2014Q1	0.295133	1.9939	-0.966667
Luxembourg	13	2014Q2	0.298567	-3.79273	-0.833333
Luxembourg	13	2014Q3	0.164567	0.284199	-1.26667
Luxembourg	13	2014Q4	0.0814667	-1.00143	-2.1
Luxembourg	13	2015Q1	0.0460333	0.609571	-2.46667
Luxembourg	13	2015Q2	-0.00653333	-1.5982	-1.7
Luxembourg	13	2015Q3	-0.0278	-2.89546	-1.96667
Luxembourg	13	2015Q4	-0.0891667	-0.462463	-1.6
Luxembourg	13	2016Q1	-0.186067	-0.808071	-2.13333
Luxembourg	13	2016Q2	-0.2581	0.324738	-2.53333
Luxembourg	13	2016Q3	-0.2981	-1.11194	-2.1
Luxembourg	13	2016Q4	-0.3125	-0.721207	-1.03333
Luxembourg	13	2017Q1	-0.3278	-3.55012	0.566667
Luxembourg	13	2017Q2	-0.329967	-1.6767	0
Luxembourg	13	2017Q3	-0.329633	-0.428401	0.0333333
Luxembourg	13	2017Q4	-0.3288	-0.553577	-0.133333
Luxembourg	13	2018Q1	-0.3283	-0.655165	-0.833333
Luxembourg	13	2018Q2	-0.325233	-2.53638	-0.0666667
Luxembourg	13	2018Q3	-0.3195	-1.57858	0.533333
Luxembourg	13	2018Q4	-0.315333	-2.00279	0.433333
Luxembourg	13	2019Q1	-0.308533	-0.928618	0.0333333
Luxembourg	13	2019Q2	-0.3171	0.16483	-0.0333333
Luxembourg	13	2019Q3	-0.396733	0.16483	-0.633333
Malta	14	1999Q1	7.28	11.3865	0.433333
Malta	14	1999Q2	7.28	11.3865	-0.433333
Malta	14	1999Q3	7.28	11.3865	-0.166667
Malta	14	1999Q4	7.28	11.3865	1.36667
Malta	14	2000Q1	7.23	11.3865	1.36667
Malta	14	2000Q2	7.23	11.3865	1.43333
Malta	14	2000Q3	7.23	2.38897	1.23333
Malta	14	2000Q4	7.23	-2.56117	0.1
Malta	14	2001Q1	6.5	-12.5053	-0.766667
Malta	14	2001Q2	6.5	8.52581	0.366667
Malta	14	2001Q3	6.5	5.86448	1.13333
Malta	14	2001Q4	6.5	-8.92489	1.23333
Malta	14	2002Q1	6.07	-3.37262	1.53333
Malta	14	2002Q2	6.07	4.08989	0.433333
Malta	14	2002Q3	6.07	1.71825	0.233333
Malta	14	2002Q4	6.07	-7.72787	0.333333
Malta	14	2003Q1	5.33	-6.55478	-0.266667
Malta	14	2003Q2	5.33	5.70884	0
Malta	14	2003Q3	5.33	3.18703	-0.266667
Malta	14	2003Q4	5.33	-6.4966	0.233333
Malta	14	2004Q1	5.36	-8.35499	0.466667
Malta	14	2004Q2	5.36	3.7259	1.33333
Malta	14	2004Q3	5.36	5.10405	0.933333
Malta	14	2004Q4	5.36	-3.8494	0.2
Malta	14	2005Q1	5.48	-10.4195	0.3
Malta	14	2005Q2	5.48	10.3622	0.166667
Malta	14	2005Q3	5.48	4.20413	0.1
Malta	14	2005Q4	5.48	-5.84112	1.53333
Malta	14	2006Q1	5.9	-8.88455	0.533333
Malta	14	2006Q2	5.9	7.76601	1.43333
Malta	14	2006Q3	5.9	3.91414	1.23333
Malta	14	2006Q4	5.9	-6.01845	-0.866667
Malta	14	2007Q1	6.3	-3.91496	-1.16667
Malta	14	2007Q2	6.3	4.44347	-2.9
Malta	14	2007Q3	6.3	4.22777	-1.56667
Malta	14	2007Q4	6.3	-6.58902	0.5
Malta	14	2008Q1	4.96	-4.18124	2
Malta	14	2008Q2	4.96	6.42712	2.2
Malta	14	2008Q3	4.96	3.30038	3.3
Malta	14	2008Q4	4.96	-6.95965	3.2
Malta	14	2009Q1	4.46	-9.0271	1.5
Malta	14	2009Q2	4.46	4.20555	1.36667
Malta	14	2009Q3	4.46	3.99396	-1.13333
Malta	14	2009Q4	4.46	-4.95448	-2.33333
Malta	14	2010Q1	4.72	-2.52974	-1.1
Malta	14	2010Q2	4.72	1.97818	-0.533333
Malta	14	2010Q3	4.72	5.23234	0.633333
Malta	14	2010Q4	4.72	-5.15935	1.16667
Malta	14	2011Q1	4.71	-4.87616	0.933333
Malta	14	2011Q2	4.71	1.21831	0.666667
Malta	14	2011Q3	4.71	4.27149	0.566667
Malta	14	2011Q4	4.71	-6.09415	-0.1
Malta	14	2012Q1	4.72	-3.8553	0.3
Malta	14	2012Q2	4.72	3.39852	1.93333
Malta	14	2012Q3	4.72	4.31395	1.43333
Malta	14	2012Q4	4.72	-6.25194	1.16667
Malta	14	2013Q1	4.56	-3.71776	-0.133333
Malta	14	2013Q2	4.56	5.57559	-1.23333
Malta	14	2013Q3	4.56	3.84578	-1.26667
Malta	14	2013Q4	4.56	-6.86156	-1.43333
Malta	14	2014Q1	4.33	0.868852	-0.666667
Malta	14	2014Q2	4.33	4.41485	-1.46667
Malta	14	2014Q3	4.33	3.49263	-1.33333
Malta	14	2014Q4	4.33	-3.54987	-1.4
Malta	14	2015Q1	4.09	0.614648	-1.36667
Malta	14	2015Q2	4.09	4.8392	-0.733333
Malta	14	2015Q3	4.09	3.43994	-0.6
Malta	14	2015Q4	4.09	-4.33687	-0.6
Malta	14	2016Q1	3.75	-2.62649	-1.06667
Malta	14	2016Q2	3.75	2.21378	-1.06667
Malta	14	2016Q3	3.75	3.47186	-1.06667
Malta	14	2016Q4	3.75	-4.22025	-1.23333
Malta	14	2017Q1	3.61	-0.31214	-0.733333
Malta	14	2017Q2	3.61	2.68552	-0.933333
Malta	14	2017Q3	3.61	3.81962	-0.8
Malta	14	2017Q4	3.61	-6.0684	-0.566667
Malta	14	2018Q1	3.4	-1.01243	-0.733333
Malta	14	2018Q2	3.4	4.87658	-0.3
Malta	14	2018Q3	3.4	4.21674	0.333333
Malta	14	2018Q4	3.4	-6.09946	-0.433333
Malta	14	2019Q1	3.4	-2.58291	-0.8
Malta	14	2019Q2	3.4	3.78642	-0.266667
Malta	14	2019Q3	3.4	2.63095	-0.233333
Netherlands	15	1999Q1	3.09073	-0.333246	0.0333333
Netherlands	15	1999Q2	2.63407	-0.887098	0.0333333
Netherlands	15	1999Q3	2.6994	-0.622771	0.1
Netherlands	15	1999Q4	3.4298	-0.593125	-0.1
Netherlands	15	2000Q1	3.5423	-1.37729	-0.433333
Netherlands	15	2000Q2	4.263	-0.883197	0.0666667
Netherlands	15	2000Q3	4.7376	-1.17484	0.733333
Netherlands	15	2000Q4	5.02417	-0.700271	1
Netherlands	15	2001Q1	4.74503	-1.89148	2.86667
Netherlands	15	2001Q2	4.59077	-1.49433	3.33333
Netherlands	15	2001Q3	4.26783	-1.82621	3.26667
Netherlands	15	2001Q4	3.4435	-1.67748	2.96667
Netherlands	15	2002Q1	3.36223	-2.61018	2.6
Netherlands	15	2002Q2	3.446	-1.65174	1.93333
Netherlands	15	2002Q3	3.35733	-1.84474	1.66667
Netherlands	15	2002Q4	3.1088	-1.85035	1.3
Netherlands	15	2003Q1	2.6831	-1.98266	0.766667
Netherlands	15	2003Q2	2.3619	-2.34533	0.166667
Netherlands	15	2003Q3	2.13923	-1.91129	0.1
Netherlands	15	2003Q4	2.14963	-1.4646	-0.166667
Netherlands	15	2004Q1	2.06293	-1.09476	-0.6
Netherlands	15	2004Q2	2.08247	-1.5232	-0.433333
Netherlands	15	2004Q3	2.1163	-1.85061	-0.8
Netherlands	15	2004Q4	2.1636	-1.78199	-0.566667
Netherlands	15	2005Q1	2.1403	-1.67714	-0.566667
Netherlands	15	2005Q2	2.1246	-1.29653	-0.766667
Netherlands	15	2005Q3	2.13033	-0.657048	-0.366667
Netherlands	15	2005Q4	2.34347	-1.36945	-0.3
Netherlands	15	2006Q1	2.61157	-1.37606	-0.466667
Netherlands	15	2006Q2	2.8895	-0.502969	-0.2
Netherlands	15	2006Q3	3.22137	-1.40185	-0.266667
Netherlands	15	2006Q4	3.59447	-1.1755	-0.433333
Netherlands	15	2007Q1	3.82033	-0.854303	-0.5
Netherlands	15	2007Q2	4.06483	-1.48835	-0.1
Netherlands	15	2007Q3	4.5005	-0.882498	-0.733333
Netherlands	15	2007Q4	4.72477	-0.646976	-0.333333
Netherlands	15	2008Q1	4.48	-1.67247	-0.1
Netherlands	15	2008Q2	4.86047	-1.50741	0.0333333
Netherlands	15	2008Q3	4.9818	-2.12215	0.933333
Netherlands	15	2008Q4	4.21467	-2.65994	0.0333333
Netherlands	15	2009Q1	2.0117	-5.59364	-0.2
Netherlands	15	2009Q2	1.31063	-1.99749	-0.433333
Netherlands	15	2009Q3	0.8692	-1.59929	-2.06667
Netherlands	15	2009Q4	0.7219	-1.39767	-1.4
Netherlands	15	2010Q1	0.662133	-2.18117	-1.5
Netherlands	15	2010Q2	0.686267	-1.5698	-1.56667
Netherlands	15	2010Q3	0.874933	-1.57056	-0.7
Netherlands	15	2010Q4	1.02047	-0.869723	-0.466667
Netherlands	15	2011Q1	1.09313	-1.40763	-0.1
Netherlands	15	2011Q2	1.41163	-2.09437	0.233333
Netherlands	15	2011Q3	1.56207	-2.008	1.13333
Netherlands	15	2011Q4	1.49557	-2.59603	0.633333
Netherlands	15	2012Q1	1.043	-2.21657	0.9
Netherlands	15	2012Q2	0.696033	-1.93589	0.6
Netherlands	15	2012Q3	0.358567	-2.42678	0.566667
Netherlands	15	2012Q4	0.195133	-2.70836	1.3
Netherlands	15	2013Q1	0.211467	-1.67246	1.2
Netherlands	15	2013Q2	0.2068	-2.18096	1.03333
Netherlands	15	2013Q3	0.2235	-1.39491	0.766667
Netherlands	15	2013Q4	0.2409	-1.36611	-0.7
Netherlands	15	2014Q1	0.295133	-2.09973	-1.56667
Netherlands	15	2014Q2	0.298567	-1.41442	-1.66667
Netherlands	15	2014Q3	0.164567	-1.74723	-1.66667
Netherlands	15	2014Q4	0.0814667	-1.09904	-1.8
Netherlands	15	2015Q1	0.0460333	-1.41107	-2.5
Netherlands	15	2015Q2	-0.00653333	-1.68385	-1.6
Netherlands	15	2015Q3	-0.0278	-1.66022	-1.5
Netherlands	15	2015Q4	-0.0891667	-1.98297	-1.56667
Netherlands	15	2016Q1	-0.186067	-1.09335	-1.66667
Netherlands	15	2016Q2	-0.2581	-1.77968	-2.2
Netherlands	15	2016Q3	-0.2981	-0.857322	-2.2
Netherlands	15	2016Q4	-0.3125	-1.14296	-1.53333
Netherlands	15	2017Q1	-0.3278	-1.49636	-0.7
Netherlands	15	2017Q2	-0.329967	-1.09759	-0.966667
Netherlands	15	2017Q3	-0.329633	-1.31201	-0.533333
Netherlands	15	2017Q4	-0.3288	-1.22691	-0.666667
Netherlands	15	2018Q1	-0.3283	-1.38768	-0.733333
Netherlands	15	2018Q2	-0.325233	-1.3276	-0.466667
Netherlands	15	2018Q3	-0.3195	-1.73557	-0.2
Netherlands	15	2018Q4	-0.315333	-1.48985	-0.166667
Netherlands	15	2019Q1	-0.308533	-1.56945	0.5
Netherlands	15	2019Q2	-0.3171	-1.62726	0.666667
Netherlands	15	2019Q3	-0.396733	-1.55928	0.8
Portugal	16	1999Q1	3.09073	-0.670797	0.666667
Portugal	16	1999Q2	2.63407	-1.47792	0.3
Portugal	16	1999Q3	2.6994	-1.01961	-0.133333
Portugal	16	1999Q4	3.4298	-1.42564	-0.2
Portugal	16	2000Q1	3.5423	0.225468	-0.366667
Portugal	16	2000Q2	4.263	-2.52848	0.366667
Portugal	16	2000Q3	4.7376	-0.535149	1.5
Portugal	16	2000Q4	5.02417	-1.33061	1.7
Portugal	16	2001Q1	4.74503	-2.31268	2.76667
Portugal	16	2001Q2	4.59077	-1.03254	2.7
Portugal	16	2001Q3	4.26783	-1.85367	2.13333
Portugal	16	2001Q4	3.4435	-0.600963	2.06667
Portugal	16	2002Q1	3.36223	-1.8222	1.46667
Portugal	16	2002Q2	3.446	-2.46398	1.5
Portugal	16	2002Q3	3.35733	-2.4536	1.76667
Portugal	16	2002Q4	3.1088	-2.74642	2.06667
Portugal	16	2003Q1	2.6831	-1.89496	1.93333
Portugal	16	2003Q2	2.3619	-2.88876	1.53333
Portugal	16	2003Q3	2.13923	-1.11264	0.966667
Portugal	16	2003Q4	2.14963	-1.62218	0.466667
Portugal	16	2004Q1	2.06293	-1.0971	0.2
Portugal	16	2004Q2	2.08247	-1.42792	0.833333
Portugal	16	2004Q3	2.1163	-1.96061	0.5
Portugal	16	2004Q4	2.1636	-2.29572	0.5
Portugal	16	2005Q1	2.1403	-1.23099	0.1
Portugal	16	2005Q2	2.1246	-1.63134	-0.533333
Portugal	16	2005Q3	2.13033	-2.47193	0.366667
Portugal	16	2005Q4	2.34347	-1.86695	0.533333
Portugal	16	2006Q1	2.61157	-1.18261	1.16667
Portugal	16	2006Q2	2.8895	-1.03489	1.6
Portugal	16	2006Q3	3.22137	-2.11275	0.9
Portugal	16	2006Q4	3.59447	-1.288	0.5
Portugal	16	2007Q1	3.82033	-0.947729	0.433333
Portugal	16	2007Q2	4.06483	-1.55686	0.533333
Portugal	16	2007Q3	4.5005	-1.79401	0.0666667
Portugal	16	2007Q4	4.72477	-0.881757	0.666667
Portugal	16	2008Q1	4.48	-1.99231	1
Portugal	16	2008Q2	4.86047	-2.49258	0.9
Portugal	16	2008Q3	4.9818	-2.08257	1.13333
Portugal	16	2008Q4	4.21467	-3.29182	-0.433333
Portugal	16	2009Q1	2.0117	-4.51666	-2.13333
Portugal	16	2009Q2	1.31063	-1.91052	-3.13333
Portugal	16	2009Q3	0.8692	-1.11775	-3.5
Portugal	16	2009Q4	0.7219	-1.95221	-2.83333
Portugal	16	2010Q1	0.662133	-1.177	-1.7
Portugal	16	2010Q2	0.686267	-1.44755	-1.03333
Portugal	16	2010Q3	0.874933	-1.9162	-0.0333333
Portugal	16	2010Q4	1.02047	-2.19408	0.3
Portugal	16	2011Q1	1.09313	-2.66079	1.66667
Portugal	16	2011Q2	1.41163	-2.42888	1.66667
Portugal	16	2011Q3	1.56207	-2.7808	1.1
Portugal	16	2011Q4	1.49557	-3.47837	1.76667
Portugal	16	2012Q1	1.043	-2.5457	1.3
Portugal	16	2012Q2	0.696033	-3.34792	0.766667
Portugal	16	2012Q3	0.358567	-3.12966	0.933333
Portugal	16	2012Q4	0.195133	-3.58081	0.0333333
Portugal	16	2013Q1	0.211467	-1.58411	-1.56667
Portugal	16	2013Q2	0.2068	-1.24135	-1.16667
Portugal	16	2013Q3	0.2235	-2.1388	-1.56667
Portugal	16	2013Q4	0.2409	-0.904294	-1.9
Portugal	16	2014Q1	0.295133	-2.6414	-2.13333
Portugal	16	2014Q2	0.298567	-1.66739	-2.2
Portugal	16	2014Q3	0.164567	-1.90682	-2.26667
Portugal	16	2014Q4	0.0814667	-1.19289	-2.03333
Portugal	16	2015Q1	0.0460333	-1.35641	-2.03333
Portugal	16	2015Q2	-0.00653333	-1.70107	-1.23333
Portugal	16	2015Q3	-0.0278	-1.88335	-1.23333
Portugal	16	2015Q4	-0.0891667	-1.51683	-1.46667
Portugal	16	2016Q1	-0.186067	-1.53801	-1.53333
Portugal	16	2016Q2	-0.2581	-1.69476	-1.46667
Portugal	16	2016Q3	-0.2981	-0.826612	-1.26667
Portugal	16	2016Q4	-0.3125	-1.08317	-1.16667
Portugal	16	2017Q1	-0.3278	-0.794698	-0.566667
Portugal	16	2017Q2	-0.329967	-1.52173	-0.3
Portugal	16	2017Q3	-0.329633	-1.29298	-0.7
Portugal	16	2017Q4	-0.3288	-1.21343	-0.233333
Portugal	16	2018Q1	-0.3283	-1.48344	-1.13333
Portugal	16	2018Q2	-0.325233	-1.25364	-0.766667
Portugal	16	2018Q3	-0.3195	-1.63638	-0.233333
Portugal	16	2018Q4	-0.315333	-1.60086	-1.23333
Portugal	16	2019Q1	-0.308533	-1.44984	-1.23333
Portugal	16	2019Q2	-0.3171	-1.41233	-1.36667
Portugal	16	2019Q3	-0.396733	-1.69461	-2.36667
Slovakia	17	1999Q1	16.07	-5.30368	4.83333
Slovakia	17	1999Q2	14.96	-3.684	4.8
Slovakia	17	1999Q3	14.4233	-2.62407	12.2
Slovakia	17	1999Q4	13.5967	-2.45227	11.9333
Slovakia	17	2000Q1	9.36	-0.919019	13.7333
Slovakia	17	2000Q2	8.16667	-1.02365	14.0667
Slovakia	17	2000Q3	7.58667	-1.40589	6.96667
Slovakia	17	2000Q4	7.57667	-1.43939	6.56667
Slovakia	17	2001Q1	7.39	-1.29172	4.8
Slovakia	17	2001Q2	7.44333	-0.938268	5.3
Slovakia	17	2001Q3	7.58	-1.58001	5.66667
Slovakia	17	2001Q4	7.54	0.145398	4.8
Slovakia	17	2002Q1	7.46667	-1.69013	2.9
Slovakia	17	2002Q2	7.93	-0.987507	1.26667
Slovakia	17	2002Q3	7.99667	0.233789	0.766667
Slovakia	17	2002Q4	6.60333	-1.31149	1.16667
Slovakia	17	2003Q1	5.88667	-0.224301	5.5
Slovakia	17	2003Q2	5.91	-0.505728	5.86667
Slovakia	17	2003Q3	6.06	-1.59664	6.93333
Slovakia	17	2003Q4	5.70333	-0.334285	7.4
Slovakia	17	2004Q1	5.47333	-0.698858	6.23333
Slovakia	17	2004Q2	4.56	-1.31465	6.1
Slovakia	17	2004Q3	3.71	0.302835	5.36667
Slovakia	17	2004Q4	3.79333	-0.461507	4.23333
Slovakia	17	2005Q1	2.66333	-0.761896	0.766667
Slovakia	17	2005Q2	2.44	0.08676	0.533333
Slovakia	17	2005Q3	2.64	-0.36153	0.166667
Slovakia	17	2005Q4	2.83	-0.53	1.63333
Slovakia	17	2006Q1	3.14	0.378714	2.23333
Slovakia	17	2006Q2	3.87667	0.328307	2.56667
Slovakia	17	2006Q3	4.65	-0.08512	2.83333
Slovakia	17	2006Q4	4.66333	0.792747	1.46667
Slovakia	17	2007Q1	4.21	0.120179	0.0666667
Slovakia	17	2007Q2	3.78667	0.48105	-0.333333
Slovakia	17	2007Q3	4.06	0.3723	-0.633333
Slovakia	17	2007Q4	4.04333	4.33646	0.4
Slovakia	17	2008Q1	4.00333	-4.75338	1.4
Slovakia	17	2008Q2	4.03667	-0.762824	1.96667
Slovakia	17	2008Q3	4.01333	-0.614167	2.5
Slovakia	17	2008Q4	3.36333	-0.84543	1.86667
Slovakia	17	2009Q1	2.0117	-11.4134	0.3
Slovakia	17	2009Q2	1.31063	-0.432202	-0.933333
Slovakia	17	2009Q3	0.8692	-0.392816	-1.63333
Slovakia	17	2009Q4	0.7219	-0.187419	-2.03333
Slovakia	17	2010Q1	0.662133	-0.432703	-2.03333
Slovakia	17	2010Q2	0.686267	-0.933377	-1.3
Slovakia	17	2010Q3	0.874933	-0.942242	-0.933333
Slovakia	17	2010Q4	1.02047	-1.34099	-0.9
Slovakia	17	2011Q1	1.09313	-1.54636	1.5
Slovakia	17	2011Q2	1.41163	-1.22233	2.06667
Slovakia	17	2011Q3	1.56207	-1.42435	2.1
Slovakia	17	2011Q4	1.49557	-1.10889	2.66667
Slovakia	17	2012Q1	1.043	-1.52251	1.96667
Slovakia	17	2012Q2	0.696033	-1.73248	1.6
Slovakia	17	2012Q3	0.358567	-1.84057	1.8
Slovakia	17	2012Q4	0.195133	-2.08455	1.6
Slovakia	17	2013Q1	0.211467	-2.03623	0.233333
Slovakia	17	2013Q2	0.2068	-1.67905	-0.266667
Slovakia	17	2013Q3	0.2235	-1.53101	-0.633333
Slovakia	17	2013Q4	0.2409	-1.4129	-1.46667
Slovakia	17	2014Q1	0.295133	-1.30745	-2.1
Slovakia	17	2014Q2	0.298567	-1.25419	-2.1
Slovakia	17	2014Q3	0.164567	-1.08836	-2.13333
Slovakia	17	2014Q4	0.0814667	-0.965689	-2.03333
Slovakia	17	2015Q1	0.0460333	-0.254348	-2.5
Slovakia	17	2015Q2	-0.00653333	-0.871011	-2.1
Slovakia	17	2015Q3	-0.0278	-0.911878	-2.3
Slovakia	17	2015Q4	-0.0891667	-1.26468	-2.46667
Slovakia	17	2016Q1	-0.186067	-1.9654	-2.46667
Slovakia	17	2016Q2	-0.2581	-1.58343	-2.6
Slovakia	17	2016Q3	-0.2981	-1.53739	-2.73333
Slovakia	17	2016Q4	-0.3125	-1.36831	-2.1
Slovakia	17	2017Q1	-0.3278	-1.15033	-1
Slovakia	17	2017Q2	-0.329967	-1.16234	-1.03333
Slovakia	17	2017Q3	-0.329633	-1.15884	-0.366667
Slovakia	17	2017Q4	-0.3288	-0.817322	-0.0333333
Slovakia	17	2018Q1	-0.3283	-1.07219	0.433333
Slovakia	17	2018Q2	-0.325233	-0.757232	0.866667
Slovakia	17	2018Q3	-0.3195	-1.03323	0.733333
Slovakia	17	2018Q4	-0.315333	-1.53994	0.133333
Slovakia	17	2019Q1	-0.308533	-1.36663	0.4
Slovakia	17	2019Q2	-0.3171	-1.68893	0.6
Slovakia	17	2019Q3	-0.396733	-1.63163	1
Slovenia	18	1999Q1	7.80333	-0.33158	3.6
Slovenia	18	1999Q2	8.46667	2.24592	2.36667
Slovenia	18	1999Q3	8.63333	-4.57198	4.7
Slovenia	18	1999Q4	7.2	-0.26451	5.8
Slovenia	18	2000Q1	7.80333	-0.928922	6.4
Slovenia	18	2000Q2	8.46667	-0.564053	7.4
Slovenia	18	2000Q3	8.63333	-0.8074	6.73333
Slovenia	18	2000Q4	7.2	-1.29537	7.26667
Slovenia	18	2001Q1	7.80333	-0.792193	6.76667
Slovenia	18	2001Q2	8.46667	-1.68782	7.63333
Slovenia	18	2001Q3	8.63333	-1.41235	6.73333
Slovenia	18	2001Q4	7.2	-1.04292	5.46667
Slovenia	18	2002Q1	7.80333	-0.650621	6
Slovenia	18	2002Q2	8.46667	-2.09313	5.63333
Slovenia	18	2002Q3	8.63333	-0.857165	5.46667
Slovenia	18	2002Q4	7.2	-0.317787	4.86667
Slovenia	18	2003Q1	7.58	-2.0355	4.46667
Slovenia	18	2003Q2	6.83	-1.77192	3.66667
Slovenia	18	2003Q3	6.47	-0.585761	3.56667
Slovenia	18	2003Q4	6.24667	-1.37394	2.93333
Slovenia	18	2004Q1	5.81	-0.98345	1.7
Slovenia	18	2004Q2	4.73667	-0.776178	1.8
Slovenia	18	2004Q3	4.03667	-1.03409	1.63333
Slovenia	18	2004Q4	4.07	-1.61783	1.5
Slovenia	18	2005Q1	4.05	-1.02206	0.766667
Slovenia	18	2005Q2	4.05	-0.317437	0.166667
Slovenia	18	2005Q3	4.03	-1.13967	0.266667
Slovenia	18	2005Q4	4.00667	-0.221715	0.5
Slovenia	18	2006Q1	3.79	-1.26682	0.3
Slovenia	18	2006Q2	3.46	0.141476	1.06667
Slovenia	18	2006Q3	3.47	-0.307514	0.5
Slovenia	18	2006Q4	3.60333	0.203995	0.366667
Slovenia	18	2007Q1	3.82033	-0.143327	0.6
Slovenia	18	2007Q2	4.06483	-0.73035	1.3
Slovenia	18	2007Q3	4.5005	0.024066	1.7
Slovenia	18	2007Q4	4.72477	-1.78367	3.53333
Slovenia	18	2008Q1	4.48	-0.404089	4.43333
Slovenia	18	2008Q2	4.86047	-0.380429	4.4
Slovenia	18	2008Q3	4.9818	-2.54032	4.13333
Slovenia	18	2008Q4	4.21467	-5.72561	1.16667
Slovenia	18	2009Q1	2.0117	-6.41562	-0.3
Slovenia	18	2009Q2	1.31063	-3.08971	-1.4
Slovenia	18	2009Q3	0.8692	-1.75887	-2.16667
Slovenia	18	2009Q4	0.7219	-2.12797	-0.666667
Slovenia	18	2010Q1	0.662133	-2.12353	-0.333333
Slovenia	18	2010Q2	0.686267	-0.233908	0.366667
Slovenia	18	2010Q3	0.874933	-1.73246	0.233333
Slovenia	18	2010Q4	1.02047	-1.47119	-0.0333333
Slovenia	18	2011Q1	1.09313	-1.36143	0.233333
Slovenia	18	2011Q2	1.41163	-2.49656	0
Slovenia	18	2011Q3	1.56207	-2.1807	-0.466667
Slovenia	18	2011Q4	1.49557	-1.93792	0.6
Slovenia	18	2012Q1	1.043	-2.64744	0.5
Slovenia	18	2012Q2	0.696033	-3.7433	0.566667
Slovenia	18	2012Q3	0.358567	-1.81458	1.13333
Slovenia	18	2012Q4	0.195133	-3.996	1.03333
Slovenia	18	2013Q1	0.211467	-1.81274	0.633333
Slovenia	18	2013Q2	0.2068	-1.7014	-0.2
Slovenia	18	2013Q3	0.2235	-1.99705	0.2
Slovenia	18	2013Q4	0.2409	-0.05168	-0.9
Slovenia	18	2014Q1	0.295133	-1.93492	-1.43333
Slovenia	18	2014Q2	0.298567	-1.13491	-1.16667
Slovenia	18	2014Q3	0.164567	-1.4037	-1.93333
Slovenia	18	2014Q4	0.0814667	-1.86902	-2.03333
Slovenia	18	2015Q1	0.0460333	-1.51663	-2.53333
Slovenia	18	2015Q2	-0.00653333	-1.30919	-2.86667
Slovenia	18	2015Q3	-0.0278	-1.4102	-2.76667
Slovenia	18	2015Q4	-0.0891667	-1.86262	-2.86667
Slovenia	18	2016Q1	-0.186067	-0.912527	-2.86667
Slovenia	18	2016Q2	-0.2581	-0.865851	-2.4
Slovenia	18	2016Q3	-0.2981	-1.01844	-2.03333
Slovenia	18	2016Q4	-0.3125	-1.23176	-1.33333
Slovenia	18	2017Q1	-0.3278	-0.258175	0
Slovenia	18	2017Q2	-0.329967	-0.638274	-0.633333
Slovenia	18	2017Q3	-0.329633	-1.17133	-0.666667
Slovenia	18	2017Q4	-0.3288	0.05112	-0.466667
Slovenia	18	2018Q1	-0.3283	-1.6909	-0.466667
Slovenia	18	2018Q2	-0.325233	-0.841619	0.133333
Slovenia	18	2018Q3	-0.3195	-0.91277	0.1
Slovenia	18	2018Q4	-0.315333	-1.3554	-0.0666667
Slovenia	18	2019Q1	-0.308533	-1.41586	-0.633333
Slovenia	18	2019Q2	-0.3171	-2.00171	-0.233333
Slovenia	18	2019Q3	-0.396733	-1.22881	0.0333333
Spain	19	1999Q1	3.09073	-1.00154	-0.233333
Spain	19	1999Q2	2.63407	-0.813985	0.166667
Spain	19	1999Q3	2.6994	-0.67054	0.3
Spain	19	1999Q4	3.4298	-0.865721	0.633333
Spain	19	2000Q1	3.5423	-0.40034	0.966667
Spain	19	2000Q2	4.263	-0.747768	1.23333
Spain	19	2000Q3	4.7376	-0.920776	1.66667
Spain	19	2000Q4	5.02417	-0.969555	2.03333
Spain	19	2001Q1	4.74503	-0.938242	0.866667
Spain	19	2001Q2	4.59077	-1.26088	1.7
Spain	19	2001Q3	4.26783	-1.06798	0.266667
Spain	19	2001Q4	3.4435	-1.30809	0.5
Spain	19	2002Q1	3.36223	-1.5745	1.16667
Spain	19	2002Q2	3.446	-1.18506	1.6
Spain	19	2002Q3	3.35733	-1.38354	1.56667
Spain	19	2002Q4	3.1088	-1.23926	1.96667
Spain	19	2003Q1	2.6831	-1.06928	1.8
Spain	19	2003Q2	2.3619	-1.47894	0.9
Spain	19	2003Q3	2.13923	-1.34057	1
Spain	19	2003Q4	2.14963	-1.1355	0.766667
Spain	19	2004Q1	2.06293	-1.39696	0.233333
Spain	19	2004Q2	2.08247	-1.02302	1.2
Spain	19	2004Q3	2.1163	-1.05958	1.26667
Spain	19	2004Q4	2.1636	-1.31569	1.46667
Spain	19	2005Q1	2.1403	-1.02371	1.26667
Spain	19	2005Q2	2.1246	-1.11793	1.26667
Spain	19	2005Q3	2.13033	-1.033	1.46667
Spain	19	2005Q4	2.34347	-0.986133	1.53333
Spain	19	2006Q1	2.61157	-0.854896	2.06667
Spain	19	2006Q2	2.8895	-1.03078	2
Spain	19	2006Q3	3.22137	-1.07086	1.56667
Spain	19	2006Q4	3.59447	-1.03851	0.666667
Spain	19	2007Q1	3.82033	-1.08523	0.433333
Spain	19	2007Q2	4.06483	-1.10374	0.433333
Spain	19	2007Q3	4.5005	-1.23323	0.4
Spain	19	2007Q4	4.72477	-1.35715	2
Spain	19	2008Q1	4.48	-1.78423	2.5
Spain	19	2008Q2	4.86047	-1.89075	2.66667
Spain	19	2008Q3	4.9818	-2.18414	2.93333
Spain	19	2008Q4	4.21467	-3.61402	0.466667
Spain	19	2009Q1	2.0117	-4.60553	-1.53333
Spain	19	2009Q2	1.31063	-2.01078	-2.7
Spain	19	2009Q3	0.8692	-1.78887	-2.96667
Spain	19	2009Q4	0.7219	-2.0204	-1.76667
Spain	19	2010Q1	0.662133	-2.0282	-0.733333
Spain	19	2010Q2	0.686267	-1.85007	0.333333
Spain	19	2010Q3	0.874933	-2.05113	0.0666667
Spain	19	2010Q4	1.02047	-1.9329	0.566667
Spain	19	2011Q1	1.09313	-2.15598	1.23333
Spain	19	2011Q2	1.41163	-2.31689	1.3
Spain	19	2011Q3	1.56207	-2.64808	0.9
Spain	19	2011Q4	1.49557	-2.64856	0.733333
Spain	19	2012Q1	1.043	-2.93714	-0.1
Spain	19	2012Q2	0.696033	-2.96123	-0.1
Spain	19	2012Q3	0.358567	-2.50969	0.8
Spain	19	2012Q4	0.195133	-2.76266	1.16667
Spain	19	2013Q1	0.211467	-2.31963	0.766667
Spain	19	2013Q2	0.2068	-2.08749	-0.166667
Spain	19	2013Q3	0.2235	-2.05473	-0.666667
Spain	19	2013Q4	0.2409	-1.83338	-1.8
Spain	19	2014Q1	0.295133	-1.63256	-1.93333
Spain	19	2014Q2	0.298567	-1.53665	-1.83333
Spain	19	2014Q3	0.164567	-1.25997	-2.4
Spain	19	2014Q4	0.0814667	-1.14162	-2.6
Spain	19	2015Q1	0.0460333	-0.852406	-3.16667
Spain	19	2015Q2	-0.00653333	-0.927223	-2.33333
Spain	19	2015Q3	-0.0278	-1.08997	-2.53333
Spain	19	2015Q4	-0.0891667	-1.03094	-2.46667
Spain	19	2016Q1	-0.186067	-1.32235	-2.8
Spain	19	2016Q2	-0.2581	-1.58059	-3.06667
Spain	19	2016Q3	-0.2981	-1.11293	-2.33333
Spain	19	2016Q4	-0.3125	-1.53543	-1.2
Spain	19	2017Q1	-0.3278	-1.24549	0.666667
Spain	19	2017Q2	-0.329967	-0.972222	0.0666667
Spain	19	2017Q3	-0.329633	-1.46713	-0.166667
Spain	19	2017Q4	-0.3288	-1.31014	-0.433333
Spain	19	2018Q1	-0.3283	-1.50824	-0.933333
Spain	19	2018Q2	-0.325233	-1.45478	-0.166667
Spain	19	2018Q3	-0.3195	-1.49821	0.266667
Spain	19	2018Q4	-0.315333	-1.44031	-0.266667
Spain	19	2019Q1	-0.308533	-1.45293	-0.866667
Spain	19	2019Q2	-0.3171	-1.59767	-0.966667
Spain	19	2019Q3	-0.396733	-1.56802	-1.6
